# Supplementary material for: Proximity Ligation Mapping of Microcephaly Associated SMPD4 Shows Association with Components of the Nuclear Pore Membrane
Source: Cells. 2022 Feb 15;11(4):674. doi: 10.3390/cells11040674 (PMC8870324; doi:10.3390/cells11040674)
Supplement: Supplementary file 1 [file cells-11-00674-s001.zip]

Archive with 1 entries (1 files):
- cells-1557287-supplementary.xlsx
