# Supplementary material for: Proximity Ligation Mapping of Microcephaly Associated SMPD4 Shows Association with Components of the Nuclear Pore Membrane
Source: Cells. 2022 Feb 15;11(4):674. doi: 10.3390/cells11040674 (PMC8870324; doi:10.3390/cells11040674)
Supplement: Supplementary file 1 [file cells-11-00674-s001.zip › cells-1557287-supplementary.xlsx]

## Sheet: index
sheet	content
index	index
enriched_hits_3C	proteins with at least 2 fold enrichment using C-terminally tagged SMPD3 as bait, compared to miniTurbo transfected control.
enriched_hits_4C	proteins with at least 2 fold enrichment using C-terminally tagged SMPD4 as bait, compared to miniTurbo transfected control.
enriched_hits_4N	proteins with at least 2 fold enrichment using N-terminally tagged SMPD4 as bait, compared to miniTurbo transfected control.

## Sheet: enriched_hits_3C
accession	accession_isoform	symbol	hit_3C	hit_4C	hit_4N	hit_mT	hit_mock	member_3C	member_4C	member_4N	member_mT	member_mock	mascot_score_3C	mascot_score_4C	mascot_score_4N	mascot_score_mT	mascot_score_mock	emPAI_3C	emPAI_4C	emPAI_4N	emPAI_mT	emPAI_mock	unique_3C	unique_4C	unique_4N	unique_mT	unique_mock	pep_3C	pep_4C	pep_4N	pep_mT	pep_mock	description	synonyms	synonyms NCBI	taxon db url	taxon db	length	molweight	interpro	homologies url	homologies	biological process	molecular function	cellular component	Annotation	Caution	Protein.existence	Status
A0MZ66	A0MZ66	SHTN1	214	1261	#N/A	#N/A	#N/A	1	1	#N/A	#N/A	#N/A	730	141	0	0	0	1.23	0.14	0	0	0	16	3	0	0	0	20	3	0	0	0	Shootin-1	KIAA1598	KIAA1598, shootin-1 // shootin-1, shootin1 // shootin 1	http://www.genenames.org/data/hgnc_data.php?hgnc_id=29319	HGNC:29319	631	71640	Shootin-1	http://www.ncbi.nlm.nih.gov/homologene/?term=41249	hsa: KIAA1598	actin filament bundle retrograde transport; ISS:UniProtKB. / axonogenesis; ISS:UniProtKB. / Cdc42 protein signal transduction; ISS:UniProtKB. / cytoplasmic actin-based contraction involved in cell motility; ISS:UniProtKB. / endoplasmic reticulum polarization; ISS:UniProtKB. / netrin-activated signaling pathway; ISS:UniProtKB. / neuron projection morphogenesis; ISS:UniProtKB. / positive regulation…	actin filament binding; ISS:UniProtKB. / cadherin binding; HDA:BHF-UCL. / kinesin binding; IEA:Ensembl.	axon; ISS:UniProtKB. / axonal growth cone; ISS:UniProtKB. / cell leading edge; ISS:UniProtKB. / cytoplasm; IDA:BHF-UCL. / filopodium; ISS:UniProtKB. / growth cone; ISS:UniProtKB. / lamellipodium; ISS:UniProtKB. / microtubule; IEA:Ensembl. / microtubule associated complex; ISS:UniProtKB. / microtubule cytoskeleton; ISS:UniProtKB. / perikaryon; ISS:UniProtKB. / perinuclear region of cytoplasm; ISS:…	5 out of 5	#N/A	Evidence at protein level	reviewed
O00161	O00161	SNAP23	394	#N/A	#N/A	#N/A	#N/A	1	#N/A	#N/A	#N/A	#N/A	489	0	0	0	0	2.76	0	0	0	0	9	0	0	0	0	10	0	0	0	0	Synaptosomal-associated protein 23	#N/A	HsT17016, SNAP-23, SNAP23A, SNAP23B // synaptosomal-associated protein 23, synaptosomal-associated protein, 23kD, synaptosomal-associated protein, 23kDa, synaptosome associated protein 23kDa, vesicle-membrane fusion protein SNAP-23 // synaptosome associated protein 23	http://www.genenames.org/data/hgnc_data.php?hgnc_id=11131	HGNC:11131	211	23354	SNAP-25; T_SNARE_dom	http://www.ncbi.nlm.nih.gov/homologene/?term=37857	hsa: SNAP23	antigen processing and presentation of exogenous peptide antigen via MHC class I, TAP-dependent; TAS:Reactome. / exocytosis; IBA:GO_Central. / histamine secretion by mast cell; IMP:UniProtKB. / membrane fusion; TAS:ProtInc. / neutrophil degranulation; TAS:Reactome. / post-Golgi vesicle-mediated transport; TAS:ProtInc. / protein transport; IEA:UniProtKB-KW. / synaptic vesicle fusion to presynaptic…	SNAP receptor activity; IBA:GO_Central. / syntaxin binding; IPI:UniProtKB.	azurophil granule; IDA:UniProtKB. / cell-cell adherens junction; IDA:BHF-UCL. / cytoplasm; IDA:UniProtKB. / extracellular exosome; HDA:UniProtKB. / focal adhesion; HDA:UniProtKB. / mast cell granule; IEA:GOC. / neuron projection; IEA:UniProtKB-SubCell. / nucleoplasm; IDA:HPA. / phagocytic vesicle membrane; TAS:Reactome. / plasma membrane; IDA:UniProtKB. / presynapse; IEA:GOC. / SNARE complex; IDA…	5 out of 5	#N/A	Evidence at protein level	reviewed
O00429	O00429	DNM1L	183	354	175	443	237	1	1	1	1	2	792	492	890	275	555	1.18	0.6	1.18	0	0.73	15	10	16	5	12	21	17	24	6	16	Dynamin-1-like protein	DLP1, DRP1	DLP1, DRP1, DVLP, DYMPLE, EMPF, EMPF1, HDYNIV, OPA5 // dynamin-1-like protein, Dnm1p/Vps1p-like protein, dynamin family member proline-rich carboxyl-terminal domain less, dynamin-like protein 4, dynamin-like protein IV, dynamin-related protein 1 // dynamin 1 like	http://www.genenames.org/data/hgnc_data.php?hgnc_id=2973	HGNC:2973	736	81877	DNM1L; Dynamin_central; Dynamin_GTPase; Dynamin_GTPase_CS; Dynamin_SF; G_DYNAMIN_dom; GED; GED_dom; P-loop_NTPase; PH-like_dom_sf	http://www.ncbi.nlm.nih.gov/homologene/?term=6384	hsa: DNM1L sce: DNM1 dme: Drp1	apoptotic mitochondrial changes; IBA:GO_Central. / cellular response to oxygen-glucose deprivation; IEA:Ensembl. / cellular response to thapsigargin; IEA:Ensembl. / dynamin family protein polymerization involved in mitochondrial fission; IDA:UniProtKB. / execution phase of apoptosis; TAS:Reactome. / heart contraction; IEA:Ensembl. / intracellular distribution of mitochondria; IMP:ParkinsonsUK-UCL…	BH2 domain binding; IEA:Ensembl. / clathrin binding; IEA:Ensembl. / GTP binding; IEA:UniProtKB-KW. / GTP-dependent protein binding; IDA:ParkinsonsUK-UCL. / GTPase activator activity; IC:ParkinsonsUK-UCL. / GTPase activity; IDA:UniProtKB. / identical protein binding; IPI:IntAct. / lipid binding; IEA:UniProtKB-KW. / microtubule binding; IBA:GO_Central. / protein homodimerization activity; IDA:UniPr…	brush border; IEA:Ensembl. / cell junction; IEA:UniProtKB-KW. / clathrin-coated pit; IEA:UniProtKB-SubCell. / cytoplasm; IDA:UniProtKB. / cytosol; IDA:UniProtKB. / endoplasmic reticulum; IDA:ParkinsonsUK-UCL. / endoplasmic reticulum membrane; TAS:ParkinsonsUK-UCL. / Golgi apparatus; IDA:UniProtKB. / Golgi membrane; IEA:Ensembl. / intracellular membrane-bounded organelle; IDA:HPA. / membrane; HDA:…	5 out of 5	#N/A	Evidence at protein level	reviewed
O14654	O14654	IRS4	20	46	108	344	105	1	1	1	1	1	2248	1489	1118	343	963	4.1	1.87	1.1	0.18	0.78	42	30	22	7	19	113	58	40	9	27	Insulin receptor substrate 4	#N/A	IRS-4, PY160 // insulin receptor substrate 4, 160 kDa phosphotyrosine protein, phosphoprotein of 160 kDa, pp160 // insulin receptor substrate 4	http://www.genenames.org/data/hgnc_data.php?hgnc_id=6128	HGNC:6128	1257	133768	IRS; IRS_PTB; PH-like_dom_sf; PH_domain	http://www.ncbi.nlm.nih.gov/homologene/?term=136777	hsa: IRS4	insulin receptor signaling pathway; IBA:GO_Central. / signal transduction; TAS:ProtInc.	insulin receptor binding; IBA:GO_Central. / phosphatidylinositol 3-kinase binding; IBA:GO_Central. / SH3/SH2 adaptor activity; TAS:ProtInc.	cytosol; IBA:GO_Central. / plasma membrane; IBA:GO_Central.	5 out of 5	#N/A	Evidence at protein level	reviewed
O43491	O43491	EPB41L2	30	253	221	369	#N/A	1	1	1	1	#N/A	1974	628	772	319	0	6.37	0.45	0.77	0	0	38	12	17	8	0	91	15	21	8	0	Band 4.1-like protein 2	#N/A	4.1-G, 4.1G // band 4.1-like protein 2, erythrocyte membrane protein band 4.1 like-protein 2, generally expressed protein 4.1 // erythrocyte membrane protein band 4.1 like 2	http://www.genenames.org/data/hgnc_data.php?hgnc_id=3379	HGNC:3379	1005	112588	Band_4.1_C; Band_41_domain; E41L2; Ez/rad/moesin-like; FERM-adjacent; FERM/acyl-CoA-bd_prot_sf; FERM_2; FERM_central; FERM_CS; FERM_domain; FERM_N; FERM_PH-like_C; PH-like_dom_sf; SAB_dom; Ubiquitin-like_domsf	http://www.ncbi.nlm.nih.gov/homologene/?term=37478	hsa: EPB41L2	actomyosin structure organization; IBA:GO_Central. / cell cycle; IEA:UniProtKB-KW. / cell division; IEA:UniProtKB-KW. / cortical actin cytoskeleton organization; IEA:InterPro. / positive regulation of protein localization to cell cortex; IMP:UniProtKB.	actin binding; IEA:UniProtKB-KW. / PH domain binding; IEA:Ensembl. / spectrin binding; IEA:Ensembl. / structural molecule activity; IEA:InterPro.	cell cortex region; IDA:UniProtKB. / cell junction; IDA:HPA. / cytosol; TAS:Reactome. / extracellular exosome; HDA:UniProtKB. / focal adhesion; HDA:UniProtKB. / nucleoplasm; IDA:HPA. / nucleus; IDA:HPA. / plasma membrane; IDA:HPA. / spectrin; TAS:ProtInc.	5 out of 5	#N/A	Evidence at protein level	reviewed
O60884	O60884	DNAJA2	552	637	553	1323	1104	1	1	1	1	1	381	313	408	57	131	1.28	0.86	1.28	0	0.41	10	8	9	1	3	17	12	14	1	5	DnaJ homolog subfamily A member 2	CPR3, HIRIP4	CPR3, DJ3, DJA2, DNAJ, DNJ3, HIRIP4, PRO3015, RDJ2 // dnaJ homolog subfamily A member 2, DnaJ (Hsp40) homolog, subfamily A, member 2, HIRA interacting protein 4, cell cycle progression 3 protein, cell cycle progression restoration gene 3 protein, renal carcinoma antigen NY-REN-14 // DnaJ heat shock protein family (Hsp40) member A2	http://www.genenames.org/data/hgnc_data.php?hgnc_id=14884	HGNC:14884	412	45746	DnaJ; DnaJ_C; DnaJ_domain; DnaJ_domain_CS; HSP40/DnaJ_pept-bd; HSP_DnaJ_Cys-rich_dom; HSP_DnaJ_Cys-rich_dom_sf; J_dom_sf	http://www.ncbi.nlm.nih.gov/homologene/?term=21193	hsa: DNAJA2 sce: YDJ1	positive regulation of cell proliferation; TAS:ProtInc. / protein refolding; IDA:UniProtKB. / response to heat; IEA:InterPro.	ATP binding; IEA:InterPro. / ATPase activator activity; IDA:UniProtKB. / chaperone binding; IPI:UniProtKB. / heat shock protein binding; IEA:InterPro. / metal ion binding; IEA:UniProtKB-KW. / unfolded protein binding; IDA:UniProtKB.	cytosol; IDA:UniProtKB. / extracellular exosome; HDA:UniProtKB. / membrane; IEA:UniProtKB-SubCell.	5 out of 5	#N/A	Evidence at protein level	reviewed
O75396	O75396	SEC22B	758	530	957	916	783	1	1	1	1	1	278	362	246	116	212	3.03	3.03	1.43	0.46	0.66	6	6	4	2	4	14	17	9	3	5	Vesicle-trafficking protein SEC22b	SEC22L1	ERS-24, SEC22L1 // vesicle-trafficking protein SEC22b, ER-Golgi SNARE of 24 kDa, SEC22 vesicle trafficking protein homolog B, SEC22 vesicle trafficking protein-like 1 // SEC22 homolog B, vesicle trafficking protein (gene/pseudogene)	http://www.genenames.org/data/hgnc_data.php?hgnc_id=10700	HGNC:10700	215	24593	Longin-like_dom_sf; Longin_dom; Synaptobrevin	http://www.ncbi.nlm.nih.gov/homologene/?term=3597	hsa: SEC22B sce: SEC22 dme: Sec22	antigen processing and presentation of exogenous peptide antigen via MHC class I, TAP-dependent; TAS:Reactome. / COPII vesicle coating; TAS:Reactome. / endoplasmic reticulum to Golgi vesicle-mediated transport; IBA:GO_Central. / negative regulation of autophagosome assembly; IMP:UniProtKB. / positive regulation of protein catabolic process; IMP:UniProtKB. / protein transport; IEA:UniProtKB-KW. / …	SNAP receptor activity; IBA:GO_Central. / syntaxin binding; IEA:Ensembl.	endoplasmic reticulum; IBA:GO_Central. / endoplasmic reticulum membrane; IBA:GO_Central. / endoplasmic reticulum-Golgi intermediate compartment; IDA:UniProtKB. / endoplasmic reticulum-Golgi intermediate compartment membrane; TAS:Reactome. / ER to Golgi transport vesicle membrane; IDA:UniProtKB. / Golgi membrane; IBA:GO_Central. / integral component of membrane; IEA:UniProtKB-KW. / melanosome; IEA…	5 out of 5	#N/A	Evidence at protein level	reviewed
O75663	O75663	TIPRL	763	1042	1427	#N/A	590	1	1	1	#N/A	1	277	183	132	0	295	1.71	1.46	0.82	0	1.46	7	5	4	0	8	10	10	6	0	10	TIP41-like protein	TIP_i2	TIP, TIP41, TIPRL1 // TIP41-like protein, TIP41, TOR signaling pathway regulator-like, putative MAPK-activating protein PM10, type 2A-interacting protein // TOR signaling pathway regulator	http://www.genenames.org/data/hgnc_data.php?hgnc_id=30231	HGNC:30231	272	31444	TIP41-like	http://www.ncbi.nlm.nih.gov/homologene/?term=7140	hsa: TIPRL sce: TIP41 dme: CG9578	DNA damage checkpoint; IMP:UniProtKB. / negative regulation of phosphoprotein phosphatase activity; IDA:UniProtKB. / signal transduction; IBA:GO_Central. / TOR signaling; IBA:GO_Central.	#N/A	cytosol; IBA:GO_Central.	5 out of 5	#N/A	Evidence at protein level	reviewed
O95372	O95372	LYPLA2	1151	1034	1325	1123	1187	1	1	1	1	1	160	184	152	81	116	2.08	2.08	1.4	0.46	0.65	4	3	3	2	3	10	12	7	3	5	Acyl-protein thioesterase 2	APT2	APT-2, APT2, DJ886K2.4 // acyl-protein thioesterase 2, LPL-II, lysoPLA II, lysophospholipase II, testicular tissue protein Li 3 // lysophospholipase 2	http://www.genenames.org/data/hgnc_data.php?hgnc_id=6738	HGNC:6738	231	24737	AB_hydrolase; PLipase/COase/thioEstase	http://www.ncbi.nlm.nih.gov/homologene/?term=100964	hsa: LYPLA2 dme: CG18815	axon guidance; TAS:Reactome. / fatty acid metabolic process; IEA:UniProtKB-KW. / protein depalmitoylation; IDA:UniProtKB.	cadherin binding; HDA:BHF-UCL. / carboxylic ester hydrolase activity; IBA:GO_Central. / palmitoyl-(protein) hydrolase activity; IDA:UniProtKB.	cytoplasm; IDA:BHF-UCL. / cytosol; TAS:Reactome. / extracellular exosome; HDA:UniProtKB. / Golgi stack; IEA:Ensembl.	5 out of 5	#N/A	Evidence at protein level	reviewed
O95721	O95721	SNAP29	899	1462	#N/A	#N/A	#N/A	1	1	#N/A	#N/A	#N/A	224	108	0	0	0	1.39	0	0	0	0	7	3	0	0	0	8	3	0	0	0	Synaptosomal-associated protein 29	#N/A	CEDNIK, SNAP-29 // synaptosomal-associated protein 29, soluble 29 kDa NSF attachment protein, synaptosomal-associated protein, 29kD, synaptosomal-associated protein, 29kDa, synaptosome associated protein 29kDa, vesicle-membrane fusion protein SNAP-29 // synaptosome associated protein 29	http://www.genenames.org/data/hgnc_data.php?hgnc_id=11133	HGNC:11133	258	28970	T_SNARE_dom	http://www.ncbi.nlm.nih.gov/homologene/?term=3512	hsa: SNAP29 dme: usnp	autophagosome maturation; IMP:UniProtKB. / autophagosome membrane docking; IDA:GO_Central. / cilium assembly; IMP:UniProtKB. / exocytosis; IBA:GO_Central. / membrane fusion; TAS:ProtInc. / neutrophil degranulation; TAS:Reactome. / protein transport; IEA:UniProtKB-KW. / synaptic vesicle fusion to presynaptic active zone membrane; IBA:GO_Central. / synaptic vesicle priming; IBA:GO_Central. / vesicl…	SNAP receptor activity; IBA:GO_Central. / syntaxin binding; IBA:GO_Central.	autophagosome; ISS:UniProtKB. / autophagosome membrane; IEA:UniProtKB-SubCell. / azurophil granule membrane; TAS:Reactome. / centrosome; IDA:HPA. / ciliary pocket membrane; IDA:UniProtKB. / cytoplasm; IDA:BHF-UCL. / cytosol; IDA:HPA. / Golgi membrane; TAS:Reactome. / nucleoplasm; IDA:HPA. / plasma membrane; IBA:GO_Central. / presynapse; IEA:GOC. / SNARE complex; IDA:UniProtKB.	5 out of 5	#N/A	Evidence at protein level	reviewed
P04350	P04350	TUBB4A	39	22	24	20	23	3	3	3	2	3	1462	1527	1595	1339	1647	104.15	80.48	153.17	30.3	104.15	21	23	23	23	25	205	175	203	147	208	Tubulin beta-4A chain	TUBB4, TUBB5	DYT4, TUBB4, beta-5 // tubulin beta-4A chain, dystonia 4, torsion (autosomal dominant), tubulin beta-4 chain, tubulin, beta 4, tubulin, beta, 5 // tubulin beta 4A class IVa	http://www.genenames.org/data/hgnc_data.php?hgnc_id=20774	HGNC:20774	444	49586	Beta-tubulin_BS; Beta_tubulin; Tub_FtsZ_C; Tubulin; Tubulin/FtsZ_2-layer-sand-dom; Tubulin/FtsZ_C_sf; Tubulin/FtsZ_GTPase_sf; Tubulin_C; Tubulin_CS; Tubulin_FtsZ_GTPase	http://www.ncbi.nlm.nih.gov/homologene/?term=55952	hsa: TUBB4A dme: betaTub60D	ciliary basal body-plasma membrane docking; TAS:Reactome. / G2/M transition of mitotic cell cycle; TAS:Reactome. / microtubule cytoskeleton organization; IBA:GO_Central. / microtubule-based process; IBA:GO_Central. / mitotic cell cycle; IBA:GO_Central. / negative regulation of microtubule polymerization; IMP:CAFA. / regulation of G2/M transition of mitotic cell cycle; TAS:Reactome.	calcium ion binding; IMP:CAFA. / GTP binding; IBA:GO_Central. / GTPase activity; IEA:InterPro. / structural constituent of cytoskeleton; IBA:GO_Central.	axoneme; IDA:UniProtKB. / cytoplasm; IBA:GO_Central. / cytosol; TAS:Reactome. / extracellular exosome; HDA:UniProtKB. / internode region of axon; IEA:Ensembl. / microtubule; IDA:UniProtKB. / myelin sheath; IEA:Ensembl. / neuronal cell body; IEA:Ensembl. / nucleus; HDA:UniProtKB.	5 out of 5	#N/A	Evidence at protein level	reviewed
P04406	P04406	GAPDH	77	117	82	120	109	1	1	1	1	1	1236	960	1268	731	940	248.7	134.22	779.04	12.86	50.57	20	18	19	12	16	154	91	290	65	87	Glyceraldehyde-3-phosphate dehydrogenase	GAPD	G3PD, GAPD, HEL-S-162eP // glyceraldehyde-3-phosphate dehydrogenase, OCAS, p38 component, Oct1 coactivator in S phase, 38 Kd component, aging-associated gene 9 protein, epididymis secretory sperm binding protein Li 162eP, peptidyl-cysteine S-nitrosylase GAPDH // glyceraldehyde-3-phosphate dehydrogenase	http://www.genenames.org/data/hgnc_data.php?hgnc_id=4141	HGNC:4141	335	36053	GlycerAld/Erythrose_P_DH; GlycerAld_3-P_DH_AS; GlycerAld_3-P_DH_cat; GlycerAld_3-P_DH_NAD(P)-bd; Glyceraldehyde-3-P_DH_1; NAD(P)-bd_dom_sf	http://www.ncbi.nlm.nih.gov/homologene/?term=107053	hsa: GAPDH sce: TDH1 sce: TDH3 sce: TDH2 dme: Gapdh2 dme: Gapdh1	antimicrobial humoral immune response mediated by antimicrobial peptide; IDA:UniProtKB. / canonical glycolysis; TAS:Reactome. / cellular response to interferon-gamma; IDA:UniProtKB. / defense response to fungus; IDA:UniProtKB. / gluconeogenesis; TAS:Reactome. / glycolytic process; IBA:GO_Central. / killing by host of symbiont cells; IDA:UniProtKB. / killing of cells of other organism; IDA:UniProt…	aspartic-type endopeptidase inhibitor activity; IDA:UniProtKB. / disordered domain specific binding; IPI:CAFA. / glyceraldehyde-3-phosphate dehydrogenase (NAD+) (phosphorylating) activity; EXP:Reactome. / identical protein binding; IPI:IntAct. / microtubule binding; ISS:UniProtKB. / NAD binding; IEA:InterPro. / NADP binding; IEA:InterPro. / peptidyl-cysteine S-nitrosylase activity; ISS:UniProtKB.	cytoplasm; IDA:UniProtKB. / cytosol; IDA:HPA. / extracellular exosome; HDA:UniProtKB. / GAIT complex; IDA:UniProtKB. / intracellular membrane-bounded organelle; IDA:HPA. / lipid droplet; IDA:UniProtKB. / membrane; HDA:UniProtKB. / microtubule cytoskeleton; ISS:UniProtKB. / nuclear membrane; IDA:HPA. / nucleus; HDA:UniProtKB. / perinuclear region of cytoplasm; IEA:UniProtKB-SubCell. / plasma membr…	5 out of 5	#N/A	Evidence at protein level	reviewed
P04899	P04899	GNAI2	690	1513	746	#N/A	521	1	1	4	#N/A	1	305	103	286	0	335	1.01	0.17	0.72	0	1.01	7	2	7	0	7	11	2	8	0	9	Guanine nucleotide-binding protein G(i) subunit alpha-2	GNAI2B	GIP, GNAI2B, H_LUCA15.1, H_LUCA16.1 // guanine nucleotide-binding protein G(i) subunit alpha-2, GTP-binding regulatory protein Gi alpha-2 chain, adenylate cyclase-inhibiting G alpha protein, guanine nucleotide binding protein (G protein), alpha inhibiting activity polypeptide 2, guanine nucleotide-binding protein G(i), alpha-2 subunit // G protein subunit alpha i2	http://www.genenames.org/data/hgnc_data.php?hgnc_id=4385	HGNC:4385	355	40451	Gprotein_alpha_I; Gprotein_alpha_su; GproteinA_insert; P-loop_NTPase	http://www.ncbi.nlm.nih.gov/homologene/?term=55539	hsa: GNAI2 sce: GPA1	adenosine receptor signaling pathway; IBA:GO_Central. / adenylate cyclase-activating G protein-coupled receptor signaling pathway; IEA:Ensembl. / adenylate cyclase-inhibiting G protein-coupled receptor signaling pathway; IBA:GO_Central. / adenylate cyclase-modulating G protein-coupled receptor signaling pathway; IBA:GO_Central. / cell cycle; IEA:UniProtKB-KW. / cell division; IMP:UniProtKB. / cel…	G protein-coupled receptor binding; IBA:GO_Central. / G-protein beta/gamma-subunit complex binding; IBA:GO_Central. / GTP binding; TAS:Reactome. / GTPase activity; IBA:GO_Central. / metal ion binding; IEA:UniProtKB-KW.	cell body; IEA:Ensembl. / centrosome; IDA:UniProtKB. / cytoplasm; IDA:UniProtKB. / cytosol; IDA:HPA. / dendrite; IEA:Ensembl. / extracellular exosome; HDA:UniProtKB. / extracellular vesicle; HDA:UniProtKB. / heterotrimeric G-protein complex; IBA:GO_Central. / membrane; HDA:UniProtKB. / membrane raft; IEA:Ensembl. / midbody; IDA:UniProtKB. / nucleoplasm; IDA:HPA. / plasma membrane; IDA:UniProtKB.	5 out of 5	#N/A	Evidence at protein level	reviewed
P05165	P05165	PCCA	34	28	282	1212	9	1	1	1	1	1	1866	1743	665	71	2810	8.33	7.62	1.71	0.08	79.45	33	31	15	2	42	93	107	28	2	299	Propionyl-CoA carboxylase alpha chain, mitochondrial	#N/A	// propionyl-CoA carboxylase alpha chain, mitochondrial, PCCase alpha subunit, pccA complementation group, propanoyl-CoA:carbon dioxide ligase alpha subunit, propionyl CoA carboxylase, alpha polypeptide, propionyl Coenzyme A carboxylase, alpha polypeptide, propionyl-CoA carboxylase alpha subunit // propionyl-CoA carboxylase subunit alpha	http://www.genenames.org/data/hgnc_data.php?hgnc_id=8653	HGNC:8653	728	80059	ATP-grasp; BC-like_N; Biotin_BS; Biotin_carboxylation_dom; Biotin_COase_C; Biotin_lipoyl; CbamoylP_synth_lsu-like_ATP-bd; PreATP-grasp_dom_sf; Rudment_hybrid_motif; Single_hybrid_motif	http://www.ncbi.nlm.nih.gov/homologene/?term=236	hsa: PCCA	biotin metabolic process; TAS:Reactome.	ATP binding; IEA:UniProtKB-KW. / biotin binding; TAS:ProtInc. / enzyme binding; IPI:UniProtKB. / metal ion binding; IEA:InterPro. / propionyl-CoA carboxylase activity; TAS:ProtInc.	cytosol; TAS:Reactome. / mitochondrial matrix; TAS:Reactome.	5 out of 5	#N/A	Evidence at protein level	reviewed
P06493	P06493	CDK1	239	161	283	274	257	1	1	1	1	1	669	834	664	411	560	4.32	12.48	0	0	0	13	17	12	9	11	27	39	27	14	21	Cyclin-dependent kinase 1	CDC2, CDC28A, CDKN1, P34CDC2	CDC2, CDC28A, P34CDC2 // cyclin-dependent kinase 1, cell cycle controller CDC2, cell division control protein 2 homolog, cell division cycle 2, G1 to S and G2 to M, cell division protein kinase 1, p34 protein kinase // cyclin dependent kinase 1	http://www.genenames.org/data/hgnc_data.php?hgnc_id=1722	HGNC:1722	297	34095	Kinase-like_dom_sf; Prot_kinase_dom; Protein_kinase_ATP_BS; Ser/Thr_kinase_AS	http://www.ncbi.nlm.nih.gov/homologene/?term=68203	hsa: CDK1 dme: cdc2	activation of MAPK activity; TAS:Reactome. / anaphase-promoting complex-dependent catabolic process; TAS:Reactome. / animal organ regeneration; IEA:Ensembl. / apoptotic process; IEA:UniProtKB-KW. / cell aging; IEA:Ensembl. / cell division; IEA:UniProtKB-KW. / cell migration; TAS:UniProtKB. / cell proliferation; IEA:Ensembl. / cellular response to hydrogen peroxide; IEA:Ensembl. / centrosome cycle…	ATP binding; IEA:UniProtKB-KW. / chromatin binding; IEA:Ensembl. / cyclin binding; IDA:MGI. / cyclin-dependent protein kinase activity; IDA:UniProtKB. / cyclin-dependent protein serine/threonine kinase activity; IDA:UniProtKB. / histone kinase activity; IDA:UniProtKB. / Hsp70 protein binding; IEA:Ensembl. / protein kinase activity; IDA:MGI. / protein serine/threonine kinase activity; IDA:UniProtK…	centrosome; IDA:UniProtKB. / cyclin B1-CDK1 complex; IMP:CAFA. / cyclin-dependent protein kinase holoenzyme complex; IDA:UniProtKB. / cytoplasm; IBA:GO_Central. / cytosol; IDA:HPA. / endoplasmic reticulum membrane; TAS:Reactome. / extracellular exosome; HDA:UniProtKB. / membrane; HDA:UniProtKB. / midbody; IDA:UniProtKB. / mitochondrial matrix; IEA:Ensembl. / mitochondrion; TAS:UniProtKB. / mitoti…	5 out of 5	#N/A	Evidence at protein level	reviewed
P06576	P06576	ATP5F1B	55	48	35	47	42	1	1	1	1	1	1513	1457	1658	1097	1441	27.24	16.95	61.39	9.19	22.83	23	22	24	22	22	92	84	137	60	94	ATP synthase subunit beta, mitochondrial	#N/A	ATP5B, ATPMB, ATPSB, HEL-S-271 // ATP synthase subunit beta, mitochondrial, ATP synthase, H+ transporting, mitochondrial F1 complex, beta polypeptide, epididymis secretory protein Li 271, mitochondrial ATP synthase beta subunit, mitochondrial ATP synthetase, beta subunit // ATP synthase F1 subunit beta	http://www.genenames.org/data/hgnc_data.php?hgnc_id=830	HGNC:830	529	56560	AAA+_ATPase; ATP_synth_F1_bsu; ATPase_a/bsu_AS; ATPase_F1/V1/A1_a/bsu_N; ATPase_F1/V1/A1_a/bsu_N_sf; ATPase_F1/V1/A1_a/bsu_nucl-bd; ATPase_F1/V1_b/a_C; P-loop_NTPase	http://www.ncbi.nlm.nih.gov/homologene/?term=1273	hsa: ATP5B sce: ATP2 dme: ATPsyn-beta	angiogenesis; IMP:UniProtKB. / ATP biosynthetic process; IMP:UniProtKB. / cellular response to interleukin-7; IEA:Ensembl. / cristae formation; TAS:Reactome. / generation of precursor metabolites and energy; NAS:UniProtKB. / lipid metabolic process; IEA:Ensembl. / mitochondrial ATP synthesis coupled proton transport; IC:UniProtKB. / mitochondrion organization; TAS:Reactome. / negative regulation …	angiostatin binding; IPI:CAFA. / ATP binding; IEA:UniProtKB-KW. / MHC class I protein binding; IDA:UniProtKB. / proton-transporting ATP synthase activity, rotational mechanism; IMP:CAFA. / proton-transporting ATPase activity, rotational mechanism; IMP:UniProtKB. / transmembrane transporter activity; IC:UniProtKB. / transporter activity; NAS:UniProtKB.	cell surface; IDA:UniProtKB. / extracellular exosome; HDA:UniProtKB. / membrane; IDA:CAFA. / mitochondrial matrix; TAS:Reactome. / mitochondrial membrane; IDA:UniProtKB. / mitochondrial nucleoid; IDA:BHF-UCL. / mitochondrial proton-transporting ATP synthase complex; IDA:UniProtKB. / mitochondrial proton-transporting ATP synthase, catalytic core; NAS:UniProtKB. / mitochondrion; IDA:UniProtKB. / my…	5 out of 5	#N/A	Evidence at protein level	reviewed
P06737	P06737	PYGL	92	122	124	215	82	1	1	1	1	1	1125	952	1039	489	1088	1.88	0	0	0	1.88	26	21	21	12	25	41	29	45	15	35	Glycogen phosphorylase, liver form	#N/A	GSD6 // glycogen phosphorylase, liver form, phosphorylase, glycogen, liver // glycogen phosphorylase L	http://www.genenames.org/data/hgnc_data.php?hgnc_id=9725	HGNC:9725	847	97149	Glycg_phsphrylas; Glyco_trans_35; Pyridoxal_P_attach_site	http://www.ncbi.nlm.nih.gov/homologene/?term=84371	hsa: PYGL sce: GPH1	5-phosphoribose 1-diphosphate biosynthetic process; IEA:Ensembl. / glucose homeostasis; IMP:UniProtKB. / glycogen catabolic process; IBA:GO_Central. / glycogen metabolic process; IMP:UniProtKB. / necroptotic process; IEA:Ensembl. / neutrophil degranulation; TAS:Reactome. / response to bacterium; IEA:Ensembl.	AMP binding; IDA:UniProtKB. / ATP binding; IDA:UniProtKB. / bile acid binding; IDA:UniProtKB. / drug binding; IDA:UniProtKB. / glucose binding; NAS:UniProtKB. / glycogen phosphorylase activity; IDA:MGI. / linear malto-oligosaccharide phosphorylase activity; IEA:UniProtKB-EC. / protein homodimerization activity; NAS:UniProtKB. / purine nucleobase binding; IDA:UniProtKB. / pyridoxal phosphate bindi…	cytoplasm; IBA:GO_Central. / cytosol; TAS:Reactome. / extracellular exosome; HDA:UniProtKB. / extracellular region; TAS:Reactome. / ficolin-1-rich granule lumen; TAS:Reactome. / secretory granule lumen; TAS:Reactome.	5 out of 5	#N/A	Evidence at protein level	reviewed
P07437	P07437	TUBB	39	22	24	20	23	1	1	2	1	1	1749	1864	1852	1640	1906	185.67	153.17	352.22	58.23	225.03	24	25	27	25	28	247	214	256	179	260	Tubulin beta chain	TUBB5	CDCBM6, CSCSC1, M40, OK/SW-cl.56, TUBB1, TUBB5 // tubulin beta chain, beta Ib tubulin, epididymis secretory sperm binding protein, tubulin beta-1 chain, tubulin beta-5 chain, tubulin, beta polypeptide // tubulin beta class I	http://www.genenames.org/data/hgnc_data.php?hgnc_id=20778	HGNC:20778	444	49671	Beta-tubulin_BS; Beta_tubulin; Tub_FtsZ_C; Tubulin; Tubulin/FtsZ_2-layer-sand-dom; Tubulin/FtsZ_C_sf; Tubulin/FtsZ_GTPase_sf; Tubulin_C; Tubulin_CS; Tubulin_FtsZ_GTPase	http://www.ncbi.nlm.nih.gov/homologene/?term=69099	hsa: TUBB	cell division; TAS:BHF-UCL. / cellular process; IDA:DFLAT. / ciliary basal body-plasma membrane docking; TAS:Reactome. / cytoskeleton-dependent intracellular transport; TAS:BHF-UCL. / G2/M transition of mitotic cell cycle; TAS:Reactome. / microtubule cytoskeleton organization; IBA:GO_Central. / microtubule-based process; IBA:GO_Central. / mitotic cell cycle; IBA:GO_Central. / natural killer cell …	GTP binding; IBA:GO_Central. / GTPase activating protein binding; IEA:Ensembl. / GTPase activity; IEA:InterPro. / MHC class I protein binding; IDA:UniProtKB. / protein domain specific binding; IEA:Ensembl. / protein-containing complex binding; IEA:Ensembl. / structural constituent of cytoskeleton; IBA:GO_Central. / structural molecule activity; TAS:BHF-UCL. / ubiquitin protein ligase binding; IPI…	azurophil granule lumen; TAS:Reactome. / cell body; IDA:DFLAT. / cytoplasm; IDA:CAFA. / cytoplasmic ribonucleoprotein granule; IDA:ParkinsonsUK-UCL. / cytoskeleton; TAS:UniProtKB. / extracellular exosome; HDA:UniProtKB. / extracellular region; TAS:Reactome. / membrane raft; IEA:Ensembl. / microtubule; IDA:UniProtKB. / nuclear envelope lumen; IDA:DFLAT. / nucleus; HDA:UniProtKB.	5 out of 5	#N/A	Evidence at protein level	reviewed
P08133	P08133	ANXA6	233	344	186	429	136	1	1	1	1	1	683	495	867	283	833	1.23	0	1.53	0	1.75	15	11	17	7	19	21	17	23	8	26	Annexin A6	ANX6	ANX6, CBP68, CPB-II, p68, p70 // annexin A6, 67 kDa calelectrin, annexin VI (p68), annexin-6, calcium-binding protein p68, calelectrin, calphobindin II, chromobindin-20, lipocortin VI, testis secretory sperm-binding protein Li 198a // annexin A6	http://www.genenames.org/data/hgnc_data.php?hgnc_id=544	HGNC:544	673	75873	Annexin; Annexin_repeat; Annexin_repeat_CS; Annexin_sf; ANX6	http://www.ncbi.nlm.nih.gov/homologene/?term=55558	hsa: ANXA6 dme: AnnX	apoptotic signaling pathway; IBA:GO_Central. / biomineral tissue development; IBA:GO_Central. / calcium ion import; IBA:GO_Central. / growth plate cartilage chondrocyte differentiation; IBA:GO_Central. / ion transmembrane transport; IMP:UniProtKB. / mitochondrial calcium ion homeostasis; IBA:GO_Central. / negative regulation of sequestering of calcium ion; IBA:GO_Central. / neural crest cell migr…	actin filament binding; IBA:GO_Central. / calcium channel activity; IBA:GO_Central. / calcium ion binding; IEA:InterPro. / calcium-dependent phospholipid binding; IDA:UniProtKB. / calcium-dependent protein binding; IPI:AgBase. / cholesterol binding; IDA:UniProtKB. / chondroitin sulfate binding; IBA:GO_Central. / enzyme binding; IBA:GO_Central. / GTP binding; IMP:UniProtKB. / heparin binding; IBA:…	collagen-containing extracellular matrix; HDA:BHF-UCL. / extracellular exosome; HDA:UniProtKB. / focal adhesion; HDA:UniProtKB. / late endosome membrane; IDA:UniProtKB. / lysosomal membrane; IDA:UniProtKB. / melanosome; IEA:UniProtKB-SubCell. / membrane; HDA:UniProtKB. / mitochondrion; IEA:GOC. / perinuclear region of cytoplasm; IEA:Ensembl.	5 out of 5	#N/A	Evidence at protein level	reviewed
P09211	P09211	GSTP1	438	542	278	326	312	1	1	1	1	1	452	358	671	365	486	8.59	3.32	35.25	2.31	6.35	7	6	9	7	8	23	18	43	11	24	Glutathione S-transferase P	FAEES3, GST3	DFN7, FAEES3, GST3, GSTP, HEL-S-22, PI // glutathione S-transferase P, GST class-pi, GSTP1-1, deafness, X-linked 7, epididymis secretory protein Li 22, fatty acid ethyl ester synthase III // glutathione S-transferase pi 1	http://www.genenames.org/data/hgnc_data.php?hgnc_id=4638	HGNC:4638	210	23356	Glutathione-S-Trfase_C-like; Glutathione-S-Trfase_C_sf; Glutathione_S-Trfase; Glutathione_S-Trfase_N; GST_C; GST_pi; Thioredoxin-like_sf	http://www.ncbi.nlm.nih.gov/homologene/?term=660	hsa: GSTP1	animal organ regeneration; IEA:Ensembl. / cellular response to cell-matrix adhesion; IEA:Ensembl. / cellular response to epidermal growth factor stimulus; IEA:Ensembl. / cellular response to glucocorticoid stimulus; IEA:Ensembl. / cellular response to insulin stimulus; IEA:Ensembl. / cellular response to lipopolysaccharide; ISS:BHF-UCL. / central nervous system development; TAS:ProtInc. / common …	dinitrosyl-iron complex binding; IDA:BHF-UCL. / drug binding; IEA:Ensembl. / glutathione binding; IEA:Ensembl. / glutathione peroxidase activity; IDA:BHF-UCL. / glutathione transferase activity; IDA:UniProtKB. / JUN kinase binding; ISS:BHF-UCL. / kinase regulator activity; ISS:BHF-UCL. / nitric oxide binding; NAS:BHF-UCL. / S-nitrosoglutathione binding; IDA:BHF-UCL.	cytoplasm; TAS:UniProtKB. / cytosol; IDA:HPA. / extracellular exosome; HDA:UniProtKB. / extracellular region; TAS:Reactome. / extracellular space; HDA:UniProtKB. / ficolin-1-rich granule lumen; TAS:Reactome. / mitochondrion; IDA:HPA. / nucleus; IEA:UniProtKB-SubCell. / plasma membrane; IEA:Ensembl. / secretory granule lumen; TAS:Reactome. / TRAF2-GSTP1 complex; IDA:BHF-UCL. / vesicle; HDA:UniProt…	5 out of 5	#N/A	Evidence at protein level	reviewed
P11498	P11498	PC	9	7	163	14	4	1	1	1	1	1	2772	2988	929	1806	3886	15.43	21.12	0.9	2.37	61.61	47	49	20	37	58	194	228	28	69	761	Pyruvate carboxylase, mitochondrial	#N/A	PCB // pyruvate carboxylase, mitochondrial, pyruvic carboxylase // pyruvate carboxylase	http://www.genenames.org/data/hgnc_data.php?hgnc_id=8636	HGNC:8636	1178	129634	Aldolase_TIM; ATP-grasp; BC-like_N; Biotin_BS; Biotin_carboxylation_dom; Biotin_COase_C; Biotin_lipoyl; Carboxylase_cons_dom; CbamoylP_synth_lsu-like_ATP-bd; PreATP-grasp_dom_sf; PYR_CT; Pyruv_COase; Rudment_hybrid_motif; Single_hybrid_motif	http://www.ncbi.nlm.nih.gov/homologene/?term=5422	hsa: PC sce: PYC1 sce: PYC2 dme: CG1516	biotin metabolic process; TAS:Reactome. / gluconeogenesis; IBA:GO_Central. / lipid metabolic process; IEA:UniProtKB-KW. / negative regulation of gene expression; IMP:AgBase. / positive regulation by host of viral process; IMP:AgBase. / positive regulation by host of viral release from host cell; IMP:AgBase. / pyruvate metabolic process; IBA:GO_Central. / viral RNA genome packaging; IMP:AgBase.	ATP binding; TAS:ProtInc. / biotin binding; TAS:ProtInc. / identical protein binding; IPI:IntAct. / metal ion binding; IEA:UniProtKB-KW. / pyruvate carboxylase activity; IBA:GO_Central.	cytoplasm; IDA:AgBase. / cytosol; TAS:Reactome. / mitochondrial matrix; TAS:Reactome. / mitochondrion; IDA:HPA.	5 out of 5	#N/A	Evidence at protein level	reviewed
P11586	P11586	MTHFD1	49	65	79	70	38	1	1	1	1	1	1581	1250	1299	923	1514	4.15	1.57	2.88	0	3.4	35	27	28	22	32	61	39	51	27	55	C-1-tetrahydrofolate synthase, cytoplasmic	MTHFC, MTHFD	CIMAH, MTHFC, MTHFD // C-1-tetrahydrofolate synthase, cytoplasmic, 5,10-methylenetetrahydrofolate dehydrogenase, 5,10-methylenetetrahydrofolate cyclohydrolase, 10-formyltetrahydrofolate synthetase, C1-THF synthase, cytoplasmic C-1-tetrahydrofolate synthase, epididymis secretory sperm binding protein, methylenetetrahydrofolate dehydrogenase (NADP+ dependent) 1, methenyltetrahydrofolate cyclohydrol…	http://www.genenames.org/data/hgnc_data.php?hgnc_id=7432	HGNC:7432	935	101559	Formate_THF_ligase; Formate_THF_ligase_CS; NAD(P)-bd_dom_sf; P-loop_NTPase; THF_DH/CycHdrlase; THF_DH/CycHdrlase_cat_dom; THF_DH/CycHdrlase_CS; THF_DH/CycHdrlase_NAD-bd_dom	http://www.ncbi.nlm.nih.gov/homologene/?term=55940	hsa: MTHFD1 sce: ADE3 dme: pug	10-formyltetrahydrofolate biosynthetic process; IDA:BHF-UCL. / embryonic neurocranium morphogenesis; ISS:BHF-UCL. / embryonic viscerocranium morphogenesis; ISS:BHF-UCL. / folic acid metabolic process; TAS:Reactome. / heart development; ISS:BHF-UCL. / histidine biosynthetic process; IEA:UniProtKB-KW. / methionine biosynthetic process; IMP:BHF-UCL. / methionine metabolic process; ISS:BHF-UCL. / neu…	ATP binding; IEA:UniProtKB-KW. / formate-tetrahydrofolate ligase activity; IDA:BHF-UCL. / methenyltetrahydrofolate cyclohydrolase activity; IDA:BHF-UCL. / methylenetetrahydrofolate dehydrogenase (NAD+) activity; ISS:BHF-UCL. / methylenetetrahydrofolate dehydrogenase (NADP+) activity; IBA:GO_Central. / methylenetetrahydrofolate dehydrogenase [NAD(P)+] activity; IDA:BHF-UCL.	cytoplasm; IBA:GO_Central. / cytosol; IDA:HPA. / extracellular exosome; HDA:UniProtKB. / membrane; HDA:UniProtKB. / mitochondrion; TAS:ProtInc.	5 out of 5	#N/A	Evidence at protein level	reviewed
P11908	P11908	PRPS2	268	329	475	#N/A	287	2	2	2	#N/A	2	451	306	437	0	414	2.53	1.46	2.22	0	2.22	9	6	8	0	9	18	13	14	0	15	Ribose-phosphate pyrophosphokinase 2	#N/A	PRSII // ribose-phosphate pyrophosphokinase 2, PPRibP synthetase, PRS-II, phosphoribosyl pyrophosphate synthase II, ribose-phosphate diphosphokinase 2, testicular secretory protein Li 41 // phosphoribosyl pyrophosphate synthetase 2	http://www.genenames.org/data/hgnc_data.php?hgnc_id=9465	HGNC:9465	318	34769	PRib_PP_synth_CS; Pribosyltran_N; PRibTrfase_dom; PRTase-like; Rib-P_diPkinase; Rib-P_diPkinase_bac	http://www.ncbi.nlm.nih.gov/homologene/?term=128301	hsa: PRPS2 sce: PRS3	5-phosphoribose 1-diphosphate biosynthetic process; IBA:GO_Central. / AMP biosynthetic process; IEA:Ensembl. / animal organ regeneration; IEA:Ensembl. / nucleobase-containing compound metabolic process; TAS:ProtInc. / nucleoside metabolic process; IEA:InterPro. / nucleotide biosynthetic process; IBA:GO_Central. / purine nucleotide biosynthetic process; IBA:GO_Central.	ADP binding; IEA:Ensembl. / AMP binding; IEA:Ensembl. / ATP binding; ISS:UniProtKB. / carbohydrate binding; IEA:Ensembl. / GDP binding; IEA:Ensembl. / identical protein binding; IPI:IntAct. / kinase activity; IEA:UniProtKB-KW. / magnesium ion binding; IEA:Ensembl. / protein homodimerization activity; ISS:UniProtKB. / ribose phosphate diphosphokinase activity; ISS:UniProtKB.	cytoplasm; IBA:GO_Central. / ribose phosphate diphosphokinase complex; IBA:GO_Central.	5 out of 5	#N/A	Evidence at protein level	reviewed
P12277	P12277	CKB	287	403	94	323	190	1	1	1	1	1	609	457	1210	367	694	5.38	2.52	105.51	1.1	8.95	12	9	18	7	13	32	22	121	12	45	Creatine kinase B-type	CKBB	B-CK, BCK, CKBB, CPK-B, HEL-211, HEL-S-29 // creatine kinase B-type, brain creatine kinase, creatine kinase B chain, creatine kinase brain, creatine kinase brain-type, creatine phosphokinase B-type, epididymis luminal protein 211, epididymis secretory protein Li 29 // creatine kinase B	http://www.genenames.org/data/hgnc_data.php?hgnc_id=1991	HGNC:1991	381	42644	ATP-guanido_PTrfase; ATP-guanido_PTrfase_AS; ATP-guanido_PTrfase_cat; ATP-guanido_PTrfase_N; ATP-guanido_PTrfase_N_sf; Gln_synth/guanido_kin_cat_dom	http://www.ncbi.nlm.nih.gov/homologene/?term=37530	hsa: CKB	cellular chloride ion homeostasis; IEA:Ensembl. / cerebellum development; IEA:Ensembl. / creatine metabolic process; TAS:Reactome. / substantia nigra development; HEP:UniProtKB.	ATP binding; IEA:UniProtKB-KW. / creatine kinase activity; ISS:AgBase. / ubiquitin protein ligase binding; IPI:ParkinsonsUK-UCL.	cytosol; IDA:HPA. / dendrite; IEA:Ensembl. / extracellular exosome; HDA:UniProtKB. / extracellular space; ISS:AgBase. / myelin sheath; IEA:Ensembl. / neuronal cell body; IEA:Ensembl. / nucleus; IEA:Ensembl.	5 out of 5	#N/A	Evidence at protein level	reviewed
P13797	P13797	PLS3	158	178	57	146	158	1	1	1	1	1	843	789	1399	650	760	2.08	1.46	6.59	0	1.46	19	16	27	15	16	30	22	58	18	25	Plastin-3	#N/A	BMND18, T-plastin // plastin-3, T fimbrin, T plastin // plastin 3	http://www.genenames.org/data/hgnc_data.php?hgnc_id=9091	HGNC:9091	630	70811	Actinin_actin-bd_CS; CH-domain; CH_dom_sf; EF-hand-dom_pair; EF_Hand_1_Ca_BS; EF_hand_dom; Fimbrin/Plastin; PLS3	http://www.ncbi.nlm.nih.gov/homologene/?term=128200	hsa: PLS3	actin filament bundle assembly; IBA:GO_Central. / actin filament network formation; IBA:GO_Central. / bone development; IMP:UniProtKB.	actin filament binding; IBA:GO_Central. / calcium ion binding; IEA:InterPro.	actin filament; IBA:GO_Central. / actin filament bundle; IBA:GO_Central. / cytoplasm; IBA:GO_Central. / cytosol; IDA:HPA. / plasma membrane; IDA:HPA.	5 out of 5	#N/A	Evidence at protein level	reviewed
P13804	P13804	ETFA	591	205	310	1008	368	1	1	1	1	1	357	714	619	99	435	1.68	3.58	3.19	0	1.93	7	13	11	3	8	12	23	20	3	14	Electron transfer flavoprotein subunit alpha, mitochondrial	#N/A	EMA, GA2, MADD // electron transfer flavoprotein subunit alpha, mitochondrial, alpha-ETF, electron transfer flavoprotein alpha subunit, electron transfer flavoprotein, alpha polypeptide, epididymis secretory sperm binding protein, glutaric aciduria II // electron transfer flavoprotein subunit alpha	http://www.genenames.org/data/hgnc_data.php?hgnc_id=3481	HGNC:3481	333	35080	DHS-like_NAD/FAD-binding_dom; ETF_a/b_N; ETF_a/FixB; ETF_alpha_N; ETF_asu_C; ETF_asu_C_CS; Rossmann-like_a/b/a_fold	http://www.ncbi.nlm.nih.gov/homologene/?term=100	hsa: ETFA sce: AIM45 dme: wal	fatty acid beta-oxidation using acyl-CoA dehydrogenase; IDA:UniProtKB.	electron transfer activity; IDA:UniProtKB. / flavin adenine dinucleotide binding; IDA:UniProtKB. / oxidoreductase activity; IDA:UniProtKB.	mitochondrial matrix; TAS:Reactome. / mitochondrion; IDA:HPA.	5 out of 5	#N/A	Evidence at protein level	reviewed
P16152	P16152	CBR1	559	955	357	1384	790	1	1	1	1	1	378	202	569	51	210	1.53	0.67	4.76	0	0.67	8	4	10	1	5	9	7	20	1	5	Carbonyl reductase [NADPH] 1	CBR, CRN, SDR21C1	CBR, SDR21C1, hCBR1 // carbonyl reductase [NADPH] 1, 15-hydroxyprostaglandin dehydrogenase, NADPH-dependent carbonyl reductase 1, carbonyl reductase (NADPH) 1, epididymis secretory sperm binding protein, prostaglandin 9-ketoreductase, prostaglandin-E(2) 9-reductase, short chain dehydrogenase/reductase family 21C member 1 // carbonyl reductase 1	http://www.genenames.org/data/hgnc_data.php?hgnc_id=1548	HGNC:1548	277	30375	NAD(P)-bd_dom_sf; Sc_DH/Rdtase_CS; SDR_fam	http://www.ncbi.nlm.nih.gov/homologene/?term=37524	hsa: CBR1	cyclooxygenase pathway; TAS:Reactome. / drug metabolic process; IDA:UniProtKB. / epithelial cell differentiation; IEP:UniProtKB. / oxidation-reduction process; IDA:UniProtKB. / vitamin K metabolic process; IDA:UniProtKB.	15-hydroxyprostaglandin dehydrogenase (NADP+) activity; IEA:UniProtKB-EC. / carbonyl reductase (NADPH) activity; IDA:UniProtKB. / oxidoreductase activity, acting on NAD(P)H, quinone or similar compound as acceptor; IDA:UniProtKB. / prostaglandin-E2 9-reductase activity; TAS:Reactome.	cytosol; TAS:Reactome. / extracellular exosome; HDA:UniProtKB. / extracellular vesicle; HDA:UniProtKB.	5 out of 5	#N/A	Evidence at protein level	reviewed
P18754	P18754	RCC1	190	194	203	271	135	1	1	1	1	1	779	751	825	415	840	4.78	4.78	6.14	1.02	4.02	14	13	12	8	14	36	34	39	12	31	Regulator of chromosome condensation	CHC1	CHC1, RCC1-I, SNHG3-RCC1 // regulator of chromosome condensation, SNHG3-RCC1 readthrough, cell cycle regulatory protein, guanine nucleotide-releasing protein // regulator of chromosome condensation 1	http://www.genenames.org/data/hgnc_data.php?hgnc_id=1913	HGNC:1913	421	44969	RCC1/BLIP-II; Reg_chr_condens	http://www.ncbi.nlm.nih.gov/homologene/?term=55567	hsa: RCC1 sce: SRM1 dme: Bj1	cell division; IEA:UniProtKB-KW. / chromosome segregation; IMP:UniProtKB. / G1/S transition of mitotic cell cycle; IMP:UniProtKB. / mitotic spindle organization; IDA:UniProtKB. / protein heterotetramerization; IDA:CAFA. / regulation of mitotic nuclear division; IDA:UniProtKB. / spindle assembly; IMP:UniProtKB. / viral process; TAS:Reactome.	chromatin binding; IDA:UniProtKB. / histone binding; IDA:UniProtKB. / nucleosomal DNA binding; IDA:UniProtKB. / nucleosome binding; IMP:CAFA. / protein heterodimerization activity; IPI:CAFA. / Ran GTPase binding; IDA:CAFA. / Ran guanyl-nucleotide exchange factor activity; IDA:UniProtKB. / sulfate binding; IDA:CAFA.	chromatin; IDA:UniProtKB. / condensed nuclear chromosome; IDA:UniProtKB. / cytoplasm; IDA:UniProtKB. / nuclear chromatin; IDA:UniProtKB. / nuclear membrane; IDA:HPA. / nucleoplasm; IDA:HPA. / nucleus; IDA:UniProtKB. / protein-containing complex; IDA:CAFA.	5 out of 5	#N/A	Evidence at protein level	reviewed
P19623	P19623	SRM	372	229	530	353	471	1	1	1	1	1	513	676	422	333	366	6.57	8.1	2.63	1.75	2.31	11	14	9	9	9	27	28	17	13	18	Spermidine synthase	SPS1, SRML1	PAPT, SPDSY, SPS1, SRML1 // spermidine synthase, putrescine aminopropyltransferase, spermidine synthase-1 // spermidine synthase	http://www.genenames.org/data/hgnc_data.php?hgnc_id=11296	HGNC:11296	302	33825	PABS; PABS_CS; SAM-dependent_MTases; Spermi_synthase; Spermi_synthase_euk; Spermidine_synt_N; Spermidine_synt_N_sf	http://www.ncbi.nlm.nih.gov/homologene/?term=40514	hsa: SRM sce: SPE3 dme: SpdS	cellular response to leukemia inhibitory factor; IEA:Ensembl. / polyamine biosynthetic process; IBA:GO_Central. / polyamine metabolic process; TAS:Reactome. / spermidine biosynthetic process; IDA:UniProtKB.	identical protein binding; IPI:IntAct. / protein homodimerization activity; IDA:UniProtKB. / spermidine synthase activity; IDA:UniProtKB.	cytosol; TAS:Reactome.	5 out of 5	#N/A	Evidence at protein level	reviewed
P22234	P22234	PAICS	386	512	440	509	403	1	1	1	1	1	498	371	501	239	408	2.32	1.08	0	0.49	0	11	9	9	5	8	21	13	13	6	13	Multifunctional protein ADE2	ADE2, AIRC, PAIS	ADE2, ADE2H1, AIRC, PAIS // multifunctional protein ADE2, AIR carboxylase, SAICAR synthetase, multifunctional protein ADE2H1, phosphoribosylaminoimidazole carboxylase, phosphoribosylaminoimidazole succinocarboxamide synthetase, phosphoribosylaminoimidazole carboxylase; phosphoribosylaminoimidazolesuccinocarboxamide synthase // phosphoribosylaminoimidazole carboxylase and phosphoribosylaminoimidaz…	http://www.genenames.org/data/hgnc_data.php?hgnc_id=8587	HGNC:8587	425	47079	PurE_classII; PurE_dom; PurE_sf; SAICAR_synt/ADE2_N; SAICAR_synthetase_CS	http://www.ncbi.nlm.nih.gov/homologene/?term=4710	hsa: PAICS dme: ade5	'de novo' IMP biosynthetic process; IEA:UniProtKB-UniPathway. / purine nucleobase biosynthetic process; TAS:ProtInc. / purine ribonucleoside monophosphate biosynthetic process; TAS:Reactome.	5-amino-4-imidazole carboxylate lyase activity; IEA:UniProtKB-EC. / ATP binding; IEA:UniProtKB-KW. / cadherin binding; HDA:BHF-UCL. / identical protein binding; IPI:IntAct. / phosphoribosylaminoimidazole carboxylase activity; TAS:Reactome. / phosphoribosylaminoimidazolesuccinocarboxamide synthase activity; TAS:Reactome.	cytoplasm; IDA:BHF-UCL. / cytosol; IBA:GO_Central. / extracellular exosome; HDA:UniProtKB. / membrane; HDA:UniProtKB.	5 out of 5	#N/A	Evidence at protein level	reviewed
P26641	P26641	EEF1G	132	120	128	117	113	1	1	1	1	1	927	959	1039	732	923	10.11	15.25	19.93	3.87	8.79	18	18	19	16	18	62	69	86	41	60	Elongation factor 1-gamma	EF1G	EF1G, GIG35 // elongation factor 1-gamma, EF-1-gamma, PRO1608, eEF-1B gamma, pancreatic tumor-related protein, translation elongation factor eEF-1 gamma chain // eukaryotic translation elongation factor 1 gamma	http://www.genenames.org/data/hgnc_data.php?hgnc_id=3213	HGNC:3213	437	50119	EF1B_G_C; EF1B_G_C_sf; Glutathione-S-Trfase_C-like; Glutathione-S-Trfase_C_sf; Glutathione_S-Trfase; Glutathione_S-Trfase_N; GST_C; Thioredoxin-like_sf	http://www.ncbi.nlm.nih.gov/homologene/?term=20363	hsa: EEF1G dme: Ef1gamma	response to virus; IEP:UniProtKB. / translational elongation; IBA:GO_Central.	cadherin binding; HDA:BHF-UCL. / translation elongation factor activity; IEA:UniProtKB-KW.	cytoplasm; IDA:UniProtKB. / cytosol; TAS:Reactome. / extracellular exosome; HDA:UniProtKB. / membrane; HDA:UniProtKB. / nucleus; HDA:UniProtKB.	5 out of 5	#N/A	Evidence at protein level	reviewed
P29966	P29966	MARCKS	479	#N/A	#N/A	#N/A	#N/A	1	#N/A	#N/A	#N/A	#N/A	424	0	0	0	0	1.71	0	0	0	0	6	0	0	0	0	15	0	0	0	0	Myristoylated alanine-rich C-kinase substrate	MACS, PRKCSL	80K-L, MACS, PKCSL, PRKCSL // myristoylated alanine-rich C-kinase substrate, myristoylated alanine-rich protein kinase C substrate (MARCKS, 80K-L), phosphomyristin, protein kinase C substrate, 80 kDa protein, light chain // myristoylated alanine rich protein kinase C substrate	http://www.genenames.org/data/hgnc_data.php?hgnc_id=6759	HGNC:6759	332	31555	MARCKS	http://www.ncbi.nlm.nih.gov/homologene/?term=135584	hsa: MARCKS	actin crosslink formation; IEA:Ensembl. / actin filament bundle assembly; IEA:Ensembl. / protein homooligomerization; IEA:Ensembl.	actin filament binding; TAS:ProtInc. / calmodulin binding; TAS:ProtInc. / identical protein binding; IEA:Ensembl. / protein kinase C binding; IEA:Ensembl.	actin cytoskeleton; TAS:ProtInc. / actin filament bundle; IEA:Ensembl. / cell cortex; IEA:Ensembl. / centrosome; IEA:Ensembl. / extracellular exosome; HDA:UniProtKB. / focal adhesion; HDA:UniProtKB. / germinal vesicle; IEA:Ensembl. / plasma membrane; TAS:Reactome.	5 out of 5	#N/A	Evidence at protein level	reviewed
P30041	P30041	PRDX6	212	326	201	218	152	1	1	1	1	1	730	522	834	486	777	14.65	7.38	24.81	6.39	19.1	16	12	17	13	17	31	21	35	18	32	Peroxiredoxin-6	AOP2, KIAA0106	1-Cys, AOP2, HEL-S-128m, NSGPx, PRX, aiPLA2, p29 // peroxiredoxin-6, 1-Cys PRX, 1-Cys peroxiredoxin, 24 kDa protein, acidic calcium-independent phospholipase A2, antioxidant protein 2, epididymis secretory sperm binding protein Li 128m, liver 2D page spot 40, non-selenium glutathione peroxidase, red blood cells page spot 12 // peroxiredoxin 6	http://www.genenames.org/data/hgnc_data.php?hgnc_id=16753	HGNC:16753	224	25035	AhpC/TSA; Peroxiredoxin_AhpC-typ; Peroxiredoxin_C; Thioredoxin-like_sf; Thioredoxin_domain	http://www.ncbi.nlm.nih.gov/homologene/?term=3606	hsa: PRDX6 sce: PRX1 dme: Prx6005	cell redox homeostasis; IEA:InterPro. / cellular oxidant detoxification; IMP:CAFA. / cellular response to oxidative stress; IBA:GO_Central. / glycerophospholipid catabolic process; IMP:CAFA. / hydrogen peroxide catabolic process; IBA:GO_Central. / neutrophil degranulation; TAS:Reactome. / positive regulation of mRNA splicing, via spliceosome; IGI:UniProtKB. / response to oxidative stress; IMP:CAF…	cadherin binding; HDA:BHF-UCL. / calcium-independent phospholipase A2 activity; IMP:CAFA. / glutathione peroxidase activity; IMP:CAFA. / peroxidase activity; IBA:GO_Central. / peroxiredoxin activity; IEA:UniProtKB-EC. / phospholipase A2 activity (consuming 1,2-dipalmitoylphosphatidylcholine); IEA:UniProtKB-EC. / phospholipase A2 activity consuming 1,2-dioleoylphosphatidylethanolamine); IEA:UniPro…	azurophil granule lumen; TAS:Reactome. / cytoplasm; IDA:UniProtKB. / cytosol; IBA:GO_Central. / extracellular exosome; HDA:UniProtKB. / extracellular region; TAS:Reactome. / extracellular space; HDA:UniProtKB. / membrane; HDA:UniProtKB. / nucleus; IDA:UniProtKB. / perinuclear region of cytoplasm; IDA:UniProtKB.	5 out of 5	#N/A	Evidence at protein level	reviewed
P31930	P31930	UQCRC1	224	273	296	413	141	1	1	1	1	1	697	603	637	291	811	3.48	2.13	2.74	0.62	3.48	13	11	10	6	14	27	21	27	8	28	Cytochrome b-c1 complex subunit 1, mitochondrial	#N/A	D3S3191, QCR1, UQCR1 // cytochrome b-c1 complex subunit 1, mitochondrial, complex III subunit 1, core protein I, ubiquinol-cytochrome c reductase core protein I, ubiquinol-cytochrome-c reductase complex core protein 1 // ubiquinol-cytochrome c reductase core protein 1	http://www.genenames.org/data/hgnc_data.php?hgnc_id=12585	HGNC:12585	480	52646	Metalloenz_LuxS/M16; Pept_M16_N; Peptidase_M16_C	http://www.ncbi.nlm.nih.gov/homologene/?term=2525	hsa: UQCRC1	aerobic respiration; IBA:GO_Central. / mitochondrial electron transport, ubiquinol to cytochrome c; IBA:GO_Central. / oxidation-reduction process; TAS:ProtInc. / oxidative phosphorylation; TAS:ProtInc. / response to activity; IEA:Ensembl. / response to alkaloid; IEA:Ensembl.	metal ion binding; IEA:InterPro. / metalloendopeptidase activity; IBA:GO_Central. / protein-containing complex binding; IEA:Ensembl. / ubiquinol-cytochrome-c reductase activity; TAS:ProtInc. / ubiquitin protein ligase binding; IPI:ParkinsonsUK-UCL.	cytosol; IDA:HPA. / mitochondrial inner membrane; TAS:Reactome. / mitochondrial respirasome; TAS:ProtInc. / mitochondrial respiratory chain complex III; IBA:GO_Central. / mitochondrion; IDA:HPA. / myelin sheath; IEA:Ensembl.	5 out of 5	#N/A	Evidence at protein level	reviewed
P33993	P33993	MCM7	68	57	111	77	81	1	1	1	1	1	1323	1291	1099	873	1105	4.62	3.44	3.27	1.47	2.8	29	27	23	20	24	56	49	46	24	40	DNA replication licensing factor MCM7	CDC47, MCM2	CDC47, MCM2, P1.1-MCM3, P1CDC47, P85MCM, PNAS146, PPP1R104 // DNA replication licensing factor MCM7, CDC47 homolog, homolog of S. cerevisiae Cdc47, minichromosome maintenance deficient 7, protein phosphatase 1, regulatory subunit 104 // minichromosome maintenance complex component 7	http://www.genenames.org/data/hgnc_data.php?hgnc_id=6950	HGNC:6950	719	81308	AAA+_ATPase; MCM; MCM7; MCM_CS; MCM_dom; MCM_N; MCM_OB; NA-bd_OB-fold; P-loop_NTPase	http://www.ncbi.nlm.nih.gov/homologene/?term=4323	hsa: MCM7 sce: MCM7 dme: Mcm7	cell proliferation; IEA:Ensembl. / cellular response to DNA damage stimulus; IMP:UniProtKB. / cellular response to epidermal growth factor stimulus; IEA:Ensembl. / cellular response to xenobiotic stimulus; IEA:Ensembl. / DNA replication; TAS:Reactome. / DNA replication initiation; IEA:InterPro. / DNA unwinding involved in DNA replication; IEA:Ensembl. / G1/S transition of mitotic cell cycle; TAS:…	ATP binding; IEA:UniProtKB-KW. / DNA helicase activity; IEA:Ensembl. / single-stranded DNA binding; IEA:Ensembl.	chromatin; TAS:ProtInc. / cytosol; IDA:HPA. / MCM complex; IDA:UniProtKB. / membrane; HDA:UniProtKB. / nuclear chromosome, telomeric region; HDA:BHF-UCL. / nucleoplasm; IDA:HPA. / nucleus; IDA:UniProtKB.	5 out of 5	#N/A	Evidence at protein level	reviewed
P41227	P41227	NAA10	678	951	822	1184	844	1	1	1	1	1	310	203	290	74	194	2.25	1.57	2.25	0.27	1.03	7	5	5	2	4	11	9	10	2	7	N-alpha-acetyltransferase 10	ARD1, ARD1A, TE2	ARD1, ARD1A, ARD1P, DXS707, MCOPS1, NATD, OGDNS, TE2, hARD1 // N-alpha-acetyltransferase 10, ARD1 homolog A, N-acetyltransferase, N-acetyltransferase ARD1, human homolog of, N-terminal acetyltransferase complex ARD1 subunit homolog A, natA catalytic subunit Naa10 // N(alpha)-acetyltransferase 10, NatA catalytic subunit	http://www.genenames.org/data/hgnc_data.php?hgnc_id=18704	HGNC:18704	235	26459	Acyl_CoA_acyltransferase; GNAT_dom	http://www.ncbi.nlm.nih.gov/homologene/?term=2608	hsa: NAA10 dme: vnc	DNA packaging; TAS:ProtInc. / internal protein amino acid acetylation; TAS:ProtInc. / N-terminal peptidyl-glutamic acid acetylation; IBA:GO_Central. / N-terminal peptidyl-serine acetylation; IBA:GO_Central. / N-terminal protein amino acid acetylation; IDA:UniProtKB. / negative regulation of maintenance of mitotic sister chromatid cohesion, centromeric; IDA:UniProtKB. / protein acetylation; IDA:Un…	N-acetyltransferase activity; TAS:ProtInc. / peptide alpha-N-acetyltransferase activity; IDA:UniProtKB. / peptide-glutamate-N-acetyltransferase activity; IBA:GO_Central. / peptide-serine-N-acetyltransferase activity; IBA:GO_Central.	cytoplasm; IDA:UniProtKB. / cytosol; IDA:HPA. / intracellular; IDA:LIFEdb. / membrane; HDA:UniProtKB. / NatA complex; IDA:UniProtKB. / nucleolus; IDA:HPA. / nucleus; IDA:UniProtKB.	5 out of 5	#N/A	Evidence at protein level	reviewed
P43487	P43487	RANBP1	813	810	1085	675	1099	1	1	1	1	1	255	244	205	177	132	3.35	1.91	1.55	0	0	5	5	4	4	3	11	9	9	5	7	Ran-specific GTPase-activating protein	#N/A	HTF9A // ran-specific GTPase-activating protein, HpaII tiny fragments locus 9A, testis secretory sperm-binding protein Li 221n // RAN binding protein 1	http://www.genenames.org/data/hgnc_data.php?hgnc_id=9847	HGNC:9847	201	23310	PH-like_dom_sf; Ran_bind_dom	http://www.ncbi.nlm.nih.gov/homologene/?term=21600	hsa: RANBP1 sce: YRB1	intracellular transport; IEA:InterPro. / positive regulation of mitotic centrosome separation; IBA:GO_Central. / signal transduction; TAS:UniProtKB. / viral process; TAS:Reactome.	cadherin binding; HDA:BHF-UCL. / GDP-dissociation inhibitor activity; IMP:GO_Central. / GTPase activator activity; IEA:UniProtKB-KW. / Ran GTPase binding; IBA:GO_Central.	centrosome; IBA:GO_Central. / cytoplasm; IDA:BHF-UCL. / cytosol; IDA:HPA. / nuclear envelope; TAS:Reactome. / nuclear pore; IBA:GO_Central. / nucleus; IBA:GO_Central.	5 out of 5	#N/A	Evidence at protein level	reviewed
P43490	P43490	NAMPT	392	429	815	1449	264	1	1	1	1	1	491	432	292	45	548	1.37	1.51	0.49	0.06	1.23	8	10	6	1	10	15	16	9	1	15	Nicotinamide phosphoribosyltransferase	PBEF, PBEF1	1110035O14Rik, PBEF, PBEF1, VF, VISFATIN // nicotinamide phosphoribosyltransferase, NAmPRTase, pre-B cell-enhancing factor, pre-B-cell colony-enhancing factor 1 // nicotinamide phosphoribosyltransferase	http://www.genenames.org/data/hgnc_data.php?hgnc_id=30092	HGNC:30092	491	55521	Aldolase_TIM; Nic_PRibTrfase-Fam; Nicotinamide_PRibTrfase; Nicotinate_pribotase_like_C	http://www.ncbi.nlm.nih.gov/homologene/?term=4201	hsa: NAMPT	aging; IEA:Ensembl. / cell-cell signaling; TAS:ProtInc. / cellular response to amyloid-beta; IEA:Ensembl. / cellular response to ionizing radiation; IEA:Ensembl. / cellular response to oxygen-glucose deprivation; IEA:Ensembl. / circadian regulation of gene expression; ISS:UniProtKB. / circadian rhythm; TAS:Reactome. / female pregnancy; IEA:Ensembl. / microglial cell activation; IEA:Ensembl. / NAD…	cytokine activity; TAS:ProtInc. / drug binding; IEA:Ensembl. / identical protein binding; IPI:IntAct. / nicotinamide phosphoribosyltransferase activity; TAS:Reactome. / nicotinate-nucleotide diphosphorylase (carboxylating) activity; IEA:InterPro. / protein homodimerization activity; IEA:Ensembl.	cell junction; IDA:HPA. / cytosol; TAS:Reactome. / extracellular exosome; HDA:UniProtKB. / nuclear speck; IDA:HPA. / plasma membrane; IEA:Ensembl.	5 out of 5	#N/A	Evidence at protein level	reviewed
P43686	P43686	PSMC4	448	279	239	499	441	1	1	1	1	1	444	597	736	244	381	2.36	2.59	3.7	0.5	2.14	10	11	15	5	8	21	19	25	6	19	26S proteasome regulatory subunit 6B	MIP224, TBP7	MIP224, RPT3, S6, TBP-7, TBP7 // 26S proteasome regulatory subunit 6B, 26S protease regulatory subunit 6B, 26S proteasome AAA-ATPase subunit RPT3, MB67-interacting protein, Tat-binding protein 7, protease 26S subunit 6, proteasome (prosome, macropain) 26S subunit, ATPase, 4 // proteasome 26S subunit, ATPase 4	http://www.genenames.org/data/hgnc_data.php?hgnc_id=9551	HGNC:9551	418	47366	26S_Psome_P45-like; AAA+_ATPase; ATPase_AAA_core; ATPase_AAA_CS; P-loop_NTPase; Prot_ATP_ID_OB; PSMC4	http://www.ncbi.nlm.nih.gov/homologene/?term=4744	hsa: PSMC4 sce: RPT3 dme: Rpt3	blastocyst development; IEA:Ensembl. / positive regulation of RNA polymerase II transcriptional preinitiation complex assembly; IBA:GO_Central. / post-translational protein modification; TAS:Reactome. / protein catabolic process; IEA:InterPro. / protein deubiquitination; TAS:Reactome. / proteolysis; TAS:ProtInc.	ATP binding; IEA:UniProtKB-KW. / ATPase activity; TAS:ProtInc. / proteasome-activating ATPase activity; IEA:InterPro.	cytosol; IDA:HPA. / cytosolic proteasome complex; IBA:GO_Central. / inclusion body; IEA:Ensembl. / membrane; HDA:UniProtKB. / nucleoplasm; TAS:Reactome. / nucleus; IDA:HPA. / proteasome accessory complex; ISS:UniProtKB. / proteasome complex; IDA:UniProtKB. / proteasome regulatory particle, base subcomplex; IBA:GO_Central. / synapse; IBA:GO_Central.	5 out of 5	#N/A	Evidence at protein level	reviewed
P46736	P46736	BRCC3	505	942	742	707	#N/A	1	1	1	1	#N/A	404	205	319	166	0	1.61	0	1.01	0	0	8	5	8	4	0	11	6	8	6	0	Lys-63-specific deubiquitinase BRCC36	BRCC36, C6.1A, CXorf53	BRCC36, C6.1A, CXorf53 // lys-63-specific deubiquitinase BRCC36, BRCA1-A complex subunit BRCC36, BRCA1/BRCA2-containing complex subunit 36, BRISC complex subunit BRCC36 // BRCA1/BRCA2-containing complex subunit 3	http://www.genenames.org/data/hgnc_data.php?hgnc_id=24185	HGNC:24185	316	36072	JAMM/MPN+_dom; MPN; MPN_BRCC36	http://www.ncbi.nlm.nih.gov/homologene/?term=11530	hsa: BRCC3	cell cycle; IEA:UniProtKB-KW. / cell division; IEA:UniProtKB-KW. / DNA repair; IBA:GO_Central. / double-strand break repair; IMP:UniProtKB. / double-strand break repair via nonhomologous end joining; TAS:Reactome. / histone H2A K63-linked deubiquitination; IDA:UniProtKB. / positive regulation of DNA repair; IMP:UniProtKB. / protein deubiquitination; TAS:Reactome. / protein K63-linked deubiquitina…	enzyme regulator activity; IDA:MGI. / Lys63-specific deubiquitinase activity; TAS:Reactome. / metal ion binding; IEA:UniProtKB-KW. / metallopeptidase activity; IMP:UniProtKB. / polyubiquitin modification-dependent protein binding; IDA:UniProtKB. / thiol-dependent ubiquitin-specific protease activity; IMP:UniProtKB. / thiol-dependent ubiquitinyl hydrolase activity; IMP:UniProtKB.	BRCA1-A complex; IDA:UniProtKB. / BRISC complex; IDA:UniProtKB. / cytoplasm; IDA:UniProtKB. / cytosol; TAS:Reactome. / nuclear ubiquitin ligase complex; IDA:UniProtKB. / nucleoplasm; IDA:HPA. / nucleus; IDA:UniProtKB. / spindle pole; IEA:UniProtKB-SubCell. / ubiquitin ligase complex; IDA:MGI.	5 out of 5	#N/A	Evidence at protein level	reviewed
P47756	P47756	CAPZB	368	690	446	#N/A	531	1	1	1	#N/A	1	517	268	473	0	298	3.47	0	0	0	0	10	6	8	0	6	15	8	13	0	8	F-actin-capping protein subunit beta	#N/A	CAPB, CAPPB, CAPZ // F-actin-capping protein subunit beta, capZ beta, capping actin protein of muscle Z-line beta subunit, capping protein (actin filament) muscle Z-line, beta, epididymis secretory sperm binding protein // capping actin protein of muscle Z-line subunit beta	http://www.genenames.org/data/hgnc_data.php?hgnc_id=1491	HGNC:1491	277	31350	CapZ_alpha/beta; CAPZB; F-actin_capping_bsu_CS	http://www.ncbi.nlm.nih.gov/homologene/?term=3620	hsa: CAPZB sce: CAP2 dme: cpb	actin cytoskeleton organization; IEA:InterPro. / antigen processing and presentation of exogenous peptide antigen via MHC class II; TAS:Reactome. / barbed-end actin filament capping; IBA:GO_Central. / blood coagulation; TAS:Reactome. / cell morphogenesis; IBA:GO_Central. / cytoskeleton organization; IMP:UniProtKB. / endoplasmic reticulum to Golgi vesicle-mediated transport; TAS:Reactome. / negati…	actin binding; IDA:UniProtKB. / actin filament binding; IBA:GO_Central. / cadherin binding; HDA:BHF-UCL.	actin cytoskeleton; TAS:ProtInc. / actin filament; IBA:GO_Central. / cytoskeleton; TAS:UniProtKB. / cytosol; TAS:Reactome. / extracellular exosome; HDA:UniProtKB. / F-actin capping protein complex; IBA:GO_Central. / sarcomere; IEA:UniProtKB-SubCell. / WASH complex; IDA:UniProtKB.	5 out of 5	#N/A	Evidence at protein level	reviewed
P49915	P49915	GMPS	113	294	102	422	129	1	1	1	1	1	1002	575	1157	286	863	2.94	1.39	4.27	0.39	1.94	24	13	26	7	20	39	21	47	8	33	GMP synthase [glutamine-hydrolyzing]	#N/A	GATD7 // GMP synthase [glutamine-hydrolyzing], GMP synthase, GMP synthetase, MLL/GMPS fusion protein, glutamine amidotransferase, guanine monophosphate synthetase, guanosine 5'-monophosphate synthase, testicular tissue protein Li 82 // guanine monophosphate synthase	http://www.genenames.org/data/hgnc_data.php?hgnc_id=4378	HGNC:4378	693	76715	Class_I_gatase-like; GATASE; GMP_synth_C; GMP_synth_GATase; GMPS_ATP_PPase_dom; NAD/GMP_synthase; Rossmann-like_a/b/a_fold	http://www.ncbi.nlm.nih.gov/homologene/?term=68367	hsa: GMPS dme: bur	glutamine metabolic process; IEA:UniProtKB-KW. / GMP biosynthetic process; IBA:GO_Central. / purine nucleobase biosynthetic process; TAS:ProtInc. / purine ribonucleoside monophosphate biosynthetic process; TAS:Reactome.	ATP binding; IEA:UniProtKB-KW. / GMP synthase (glutamine-hydrolyzing) activity; IBA:GO_Central. / GMP synthase activity; EXP:Reactome. / pyrophosphatase activity; IEA:InterPro.	cytosol; IDA:HPA.	5 out of 5	#N/A	Evidence at protein level	reviewed
P50990	P50990	CCT8	11	33	40	16	94	1	1	1	1	1	2538	1600	1618	1789	1043	96.26	6.97	14.92	11.87	3.68	39	28	28	32	23	360	55	73	79	33	T-complex protein 1 subunit theta	C21orf112, CCTQ, KIAA0002	C21orf112, Cctq, D21S246, PRED71 // T-complex protein 1 subunit theta, CCT-theta, TCP-1-theta, chaperonin containing T-complex polypeptide 1 subunit 8, chaperonin containing TCP1, subunit 8 (theta), renal carcinoma antigen NY-REN-15 // chaperonin containing TCP1 subunit 8	http://www.genenames.org/data/hgnc_data.php?hgnc_id=1623	HGNC:1623	548	59621	Chap_CCT_theta; Chaperone_TCP-1; Chaperonin_TCP-1_CS; Cpn60/TCP-1; GroEL-like_apical_dom_sf; GROEL-like_equatorial_sf; TCP-1-like_intermed_sf	http://www.ncbi.nlm.nih.gov/homologene/?term=4802	hsa: CCT8 sce: CCT8 dme: CG8258	binding of sperm to zona pellucida; IEA:Ensembl. / neutrophil degranulation; TAS:Reactome. / pore complex assembly; IEA:Ensembl. / positive regulation of establishment of protein localization to telomere; IMP:BHF-UCL. / positive regulation of protein localization to Cajal body; HMP:BHF-UCL. / positive regulation of telomerase RNA localization to Cajal body; HMP:BHF-UCL. / positive regulation of t…	ATP binding; IEA:UniProtKB-KW. / ATPase activity, coupled; TAS:ProtInc. / cadherin binding; HDA:BHF-UCL. / unfolded protein binding; IEA:InterPro.	azurophil granule lumen; TAS:Reactome. / cell body; IEA:Ensembl. / centrosome; IDA:MGI. / chaperonin-containing T-complex; IDA:UniProtKB. / cilium; IEA:UniProtKB-KW. / cytoplasm; IDA:BHF-UCL. / cytosol; IDA:HPA. / extracellular exosome; HDA:UniProtKB. / extracellular region; TAS:Reactome. / ficolin-1-rich granule lumen; TAS:Reactome. / intermediate filament cytoskeleton; IDA:HPA. / microtubule; I…	5 out of 5	#N/A	Evidence at protein level	reviewed
P51148	P51148	RAB5C	746	707	880	1102	697	1	1	1	1	1	282	282	273	84	242	1.88	1.88	1.53	0	0.94	6	6	6	2	5	9	8	8	2	5	Ras-related protein Rab-5C	RABL	L1880, RAB5CL, RAB5L, RABL // ras-related protein Rab-5C, RAB5C, member of RAS oncogene family // RAB5C, member RAS oncogene family	http://www.genenames.org/data/hgnc_data.php?hgnc_id=9785	HGNC:9785	216	23483	P-loop_NTPase; Small_GTP-bd_dom; Small_GTPase	http://www.ncbi.nlm.nih.gov/homologene/?term=55533	hsa: RAB5C dme: Rab5	intracellular protein transport; IBA:GO_Central. / neutrophil degranulation; TAS:Reactome. / plasma membrane to endosome transport; IMP:UniProtKB. / Rab protein signal transduction; IBA:GO_Central. / regulation of endocytosis; IBA:GO_Central.	GDP binding; IDA:UniProtKB. / GTP binding; IEA:UniProtKB-KW. / GTPase activity; IDA:UniProtKB.	azurophil granule membrane; TAS:Reactome. / early endosome; IBA:GO_Central. / early endosome membrane; TAS:Reactome. / endocytic vesicle; IBA:GO_Central. / endosome; IDA:HPA. / extracellular exosome; HDA:UniProtKB. / lipid droplet; IDA:UniProtKB. / lysosomal membrane; HDA:UniProtKB. / melanosome; IEA:UniProtKB-SubCell. / plasma membrane; IBA:GO_Central.	5 out of 5	#N/A	Evidence at protein level	reviewed
P53621	P53621	COPA	41	26	37	116	56	1	1	1	1	1	1733	1766	1640	735	1296	2.73	2.65	2.33	0.45	1.05	37	35	35	17	28	71	64	59	21	39	Coatomer subunit alpha	#N/A	AILJK, HEP-COP, alpha-COP // coatomer subunit alpha, alpha coat protein, proxenin, xenin // coatomer protein complex subunit alpha	http://www.genenames.org/data/hgnc_data.php?hgnc_id=2230	HGNC:2230	1224	138346	Apc4_WD40_dom; Coatomer_asu; Coatomer_asu_C; Coatomer_WD-assoc_reg; G-protein_beta_WD-40_rep; Haem_d1_sf; WD40/YVTN_repeat-like_dom_sf; WD40_repeat; WD40_repeat_CS; WD40_repeat_dom; WD40_repeat_dom_sf	http://www.ncbi.nlm.nih.gov/homologene/?term=3218	hsa: COPA sce: COP1 dme: alphaCop	endoplasmic reticulum to Golgi vesicle-mediated transport; IBA:GO_Central. / intra-Golgi vesicle-mediated transport; IBA:GO_Central. / intracellular protein transport; IBA:GO_Central. / pancreatic juice secretion; IDA:MGI. / retrograde vesicle-mediated transport, Golgi to endoplasmic reticulum; IBA:GO_Central.	hormone activity; IEA:UniProtKB-KW. / structural molecule activity; IEA:InterPro.	COPI vesicle coat; IDA:MGI. / cytoplasm; IDA:MGI. / cytosol; TAS:Reactome. / endoplasmic reticulum membrane; TAS:Reactome. / extracellular exosome; HDA:UniProtKB. / extracellular space; IDA:MGI. / Golgi membrane; TAS:Reactome. / membrane; HDA:UniProtKB. / transport vesicle; TAS:Reactome.	5 out of 5	#N/A	Evidence at protein level	reviewed
P55196	P55196	AFDN	15	447	367	397	290	1	1	1	1	1	2383	417	555	298	514	2.07	0	0	0	0	46	7	9	6	10	81	7	12	6	11	Afadin	AF6, MLLT4	AF6, MLL-AF6, MLLT4, l-afadin // afadin, ALL1-fused gene from chromosome 6 protein, myeloid/lymphoid or mixed-lineage leukemia (trithorax homolog, Drosophila); translocated to, 4, myeloid/lymphoid or mixed-lineage leukemia; translocated to, 4, protein AF-6 // afadin, adherens junction formation factor	http://www.genenames.org/data/hgnc_data.php?hgnc_id=7137	HGNC:7137	1824	206804	Afadin; CBD_Afadin; Dilute_dom; FHA_dom; PDZ; PDZ_sf; RA_dom; SMAD_FHA_dom_sf; Ubiquitin-like_domsf	http://www.ncbi.nlm.nih.gov/homologene/?term=21202	hsa: MLLT4	adherens junction organization; TAS:Reactome. / bicellular tight junction assembly; IMP:ARUK-UCL. / cell adhesion; TAS:ProtInc. / cell-cell adhesion mediated by cadherin; ISS:ARUK-UCL. / cell-cell signaling; TAS:ProtInc. / establishment of endothelial intestinal barrier; IMP:UniProtKB. / establishment of protein localization to plasma membrane; ISS:ARUK-UCL. / negative regulation of cell migratio…	actin filament binding; IDA:ARUK-UCL. / cadherin binding; HDA:BHF-UCL. / cell adhesion molecule binding; IBA:GO_Central. / protein C-terminus binding; TAS:ProtInc. / Ras GTPase binding; IPI:UniProtKB.	cell junction; IDA:HPA. / cell-cell adherens junction; IBA:GO_Central. / cell-cell contact zone; IDA:ARUK-UCL. / cell-cell junction; TAS:ProtInc. / cytosol; IDA:HPA. / nuclear speck; IDA:HPA. / nucleoplasm; IDA:HPA. / plasma membrane; IDA:HPA. / tight junction; IDA:ARUK-UCL.	5 out of 5	#N/A	Evidence at protein level	reviewed
P61020	P61020	RAB5B	746	#N/A	880	#N/A	#N/A	2	#N/A	2	#N/A	#N/A	139	0	169	0	0	1.2	0	1.2	0	0	4	0	4	0	0	6	0	6	0	0	Ras-related protein Rab-5B	#N/A	// ras-related protein Rab-5B // RAB5B, member RAS oncogene family	http://www.genenames.org/data/hgnc_data.php?hgnc_id=9784	HGNC:9784	215	23707	P-loop_NTPase; Small_GTP-bd_dom; Small_GTPase	http://www.ncbi.nlm.nih.gov/homologene/?term=104027	hsa: RAB5B sce: VPS21	antigen processing and presentation; IMP:UniProtKB. / endosome organization; IEA:Ensembl. / intracellular protein transport; IBA:GO_Central. / neutrophil degranulation; TAS:Reactome. / plasma membrane to endosome transport; IMP:UniProtKB. / Rab protein signal transduction; IBA:GO_Central. / regulation of endocytosis; IBA:GO_Central.	GDP binding; IDA:UniProtKB. / GTP binding; IEA:UniProtKB-KW. / GTP-dependent protein binding; IDA:UniProtKB. / GTPase activity; IDA:UniProtKB.	anchored component of synaptic vesicle membrane; IEA:Ensembl. / early endosome; IBA:GO_Central. / early endosome membrane; TAS:Reactome. / endocytic vesicle; IBA:GO_Central. / endosome; IDA:UniProtKB. / extracellular exosome; IDA:UniProtKB. / intracellular; IDA:LIFEdb. / intracellular membrane-bounded organelle; IDA:HPA. / melanosome; IEA:UniProtKB-SubCell. / membrane; TAS:ProtInc. / plasma membr…	5 out of 5	#N/A	Evidence at protein level	reviewed
P61106	P61106	RAB14	362	341	295	1134	577	1	1	1	1	1	519	503	637	80	301	4.42	7.01	6.03	0	0.92	9	11	12	2	6	14	18	17	2	6	Ras-related protein Rab-14	#N/A	FBP, RAB-14 // ras-related protein Rab-14, F protein-binding protein 1, bA165P4.3 (member RAS oncogene family), small GTP binding protein RAB14 // RAB14, member RAS oncogene family	http://www.genenames.org/data/hgnc_data.php?hgnc_id=16524	HGNC:16524	215	23897	P-loop_NTPase; Rab14; Small_GTP-bd_dom; Small_GTPase	http://www.ncbi.nlm.nih.gov/homologene/?term=48679	hsa: RAB14	defense response to bacterium; IEA:InterPro. / endocytic recycling; IDA:UniProtKB. / fibroblast growth factor receptor signaling pathway; ISS:UniProtKB. / Golgi to endosome transport; ISS:UniProtKB. / intracellular protein transport; IBA:GO_Central. / intracellular transport; NAS:UniProtKB. / neutrophil degranulation; TAS:Reactome. / phagolysosome assembly involved in apoptotic cell clearance; IB…	GDP binding; IDA:UniProtKB. / GTP binding; IDA:UniProtKB. / GTPase activity; IDA:UniProtKB. / myosin V binding; IPI:UniProtKB.	cytosol; ISS:UniProtKB. / early endosome; ISS:UniProtKB. / early endosome membrane; TAS:Reactome. / extracellular exosome; HDA:UniProtKB. / Golgi membrane; IEA:UniProtKB-SubCell. / Golgi stack; ISS:UniProtKB. / intracellular; IDA:LIFEdb. / intracellular membrane-bounded organelle; IDA:HPA. / late endosome; ISS:UniProtKB. / lysosomal membrane; HDA:UniProtKB. / lysosome; ISS:UniProtKB. / nuclear ou…	5 out of 5	#N/A	Evidence at protein level	reviewed
P61758	P61758	VBP1	747	1390	1680	1053	#N/A	1	1	1	1	#N/A	282	117	101	93	0	1.27	0	0.98	0	0	6	3	3	3	0	7	3	5	3	0	Prefoldin subunit 3	PFDN3	HIBBJ46, PFD3, PFDN3, VBP-1 // prefoldin subunit 3, von Hippel-Lindau binding protein 1 // VHL binding protein 1	http://www.genenames.org/data/hgnc_data.php?hgnc_id=12662	HGNC:12662	197	22658	PFD3; Prefoldin; Prefoldin_subunit_alpha	http://www.ncbi.nlm.nih.gov/homologene/?term=2531	hsa: VBP1 sce: PAC10 dme: mgr	microtubule-based process; IBA:GO_Central. / protein folding; IEA:InterPro. / tubulin complex assembly; IBA:GO_Central.	tubulin binding; IBA:GO_Central.	cytoplasm; IBA:GO_Central. / cytosol; IDA:HPA. / intracellular membrane-bounded organelle; IDA:HPA. / nucleus; IEA:UniProtKB-SubCell. / polysome; IBA:GO_Central. / prefoldin complex; IBA:GO_Central.	5 out of 5	#N/A	Evidence at protein level	reviewed
P62195	P62195	PSMC5	181	179	243	345	277	1	1	1	1	1	798	789	725	339	525	3.97	7.09	3.63	0	2.05	17	18	15	9	11	25	32	25	13	18	26S proteasome regulatory subunit 8	SUG1	S8, SUG-1, SUG1, TBP10, TRIP1, p45, p45/SUG // 26S proteasome regulatory subunit 8, 26S protease regulatory subunit 8, 26S proteasome AAA-ATPase subunit RPT6, MSUG1 protein, Tat-binding protein homolog 10, proteasome (prosome, macropain) 26S subunit, ATPase, 5, proteasome 26S ATPase subunit 5, proteasome subunit p45, testicular tissue protein Li 149, thyroid hormone receptor-interacting protein 1…	http://www.genenames.org/data/hgnc_data.php?hgnc_id=9552	HGNC:9552	406	45626	26S_Psome_P45-like; AAA+_ATPase; ATPase_AAA_core; ATPase_AAA_CS; P-loop_NTPase; Prot_ATP_ID_OB; PSMC5	http://www.ncbi.nlm.nih.gov/homologene/?term=2098	hsa: PSMC5 sce: RPT6 dme: Pros45	modulation of chemical synaptic transmission; IBA:GO_Central. / negative regulation of programmed cell death; NAS:UniProtKB. / negative regulation of transcription, DNA-templated; IEA:Ensembl. / positive regulation of inclusion body assembly; IEA:Ensembl. / positive regulation of RNA polymerase II transcriptional preinitiation complex assembly; IBA:GO_Central. / positive regulation of transcripti…	ATP binding; IEA:UniProtKB-KW. / ATPase activity; ISS:UniProtKB. / proteasome-activating ATPase activity; IEA:InterPro. / TBP-class protein binding; IBA:GO_Central. / thyrotropin-releasing hormone receptor binding; IPI:UniProtKB. / transcription factor binding; IDA:GO_Central.	blood microparticle; HDA:UniProtKB. / cytoplasm; IDA:UniProtKB. / cytoplasmic vesicle; IDA:UniProtKB. / cytosol; TAS:Reactome. / cytosolic proteasome complex; IBA:GO_Central. / extracellular exosome; HDA:UniProtKB. / inclusion body; IEA:Ensembl. / membrane; HDA:UniProtKB. / nuclear proteasome complex; IBA:GO_Central. / nucleoplasm; TAS:Reactome. / nucleus; IDA:UniProtKB. / postsynapse; IBA:GO_Cen…	5 out of 5	#N/A	Evidence at protein level	reviewed
P62820	P62820	RAB1A	362	341	295	#N/A	544	3	2	3	#N/A	2	327	285	314	0	301	1.99	1.27	1.6	0	0.73	7	5	6	0	7	15	9	14	0	9	Ras-related protein Rab-1A	RAB1	RAB1, YPT1 // ras-related protein Rab-1A, GTP binding protein Rab1a, RAB1, member RAS oncogene family, Rab GTPase YPT1 homolog, YPT1-related protein // RAB1A, member RAS oncogene family	http://www.genenames.org/data/hgnc_data.php?hgnc_id=9758	HGNC:9758	205	22678	P-loop_NTPase; Small_GTP-bd_dom; Small_GTPase	http://www.ncbi.nlm.nih.gov/homologene/?term=36154	hsa: RAB1A sce: YPT1 dme: Rab1	autophagosome assembly; IMP:UniProtKB. / autophagy; IMP:UniProtKB. / cargo loading into COPII-coated vesicle; IMP:UniProtKB. / cell migration; IMP:UniProtKB. / COPII vesicle coating; TAS:Reactome. / defense response to bacterium; IMP:UniProtKB. / endocytosis; IMP:UniProtKB. / endoplasmic reticulum to Golgi vesicle-mediated transport; IMP:UniProtKB. / Golgi organization; IMP:UniProtKB. / growth ho…	cadherin binding; HDA:BHF-UCL. / GTP binding; IEA:UniProtKB-KW. / GTPase activity; IDA:UniProtKB.	cytosol; TAS:Reactome. / early endosome; IEA:UniProtKB-SubCell. / endoplasmic reticulum membrane; IBA:GO_Central. / extracellular exosome; HDA:UniProtKB. / Golgi apparatus; HDA:UniProtKB. / Golgi membrane; IBA:GO_Central. / melanosome; IEA:UniProtKB-SubCell. / transport vesicle membrane; TAS:Reactome.	5 out of 5	#N/A	Evidence at protein level	reviewed
P63167	P63167	DYNLL1	1081	1080	1108	705	793	1	1	1	1	1	175	175	200	168	209	11.85	8.67	21.66	4.49	11.85	3	3	4	3	4	12	9	13	7	9	Dynein light chain 1, cytoplasmic	DLC1, DNCL1, DNCLC1, HDLC1	DLC1, DLC8, DNCL1, DNCLC1, LC8, LC8a, PIN, hdlc1 // dynein light chain 1, cytoplasmic, 8 kDa dynein light chain, cytoplasmic dynein light polypeptide, dynein, cytoplasmic, light polypeptide 1, protein inhibitor of neuronal nitric oxide synthase // dynein light chain LC8-type 1	http://www.genenames.org/data/hgnc_data.php?hgnc_id=15476	HGNC:15476	89	10366	DLC_sf; Dynein_light_1/2_CS; Dynein_light_chain_typ-1/2	http://www.ncbi.nlm.nih.gov/homologene/?term=133063	hsa: DYNLL1	antigen processing and presentation of exogenous peptide antigen via MHC class II; TAS:Reactome. / apoptotic process; IEA:UniProtKB-KW. / ciliary basal body-plasma membrane docking; TAS:Reactome. / endoplasmic reticulum to Golgi vesicle-mediated transport; TAS:Reactome. / G2/M transition of mitotic cell cycle; TAS:Reactome. / intraciliary retrograde transport; IEA:Ensembl. / intraciliary transpor…	dynein intermediate chain binding; IBA:GO_Central. / dynein light intermediate chain binding; IBA:GO_Central. / enzyme binding; IEA:Ensembl. / motor activity; IEA:UniProtKB-KW. / nitric-oxide synthase regulator activity; IEA:Ensembl. / protein C-terminus binding; IEA:Ensembl. / protein domain specific binding; IEA:Ensembl. / protein heterodimerization activity; IEA:Ensembl. / protein homodimeriza…	axon cytoplasm; IEA:Ensembl. / centrosome; IDA:UniProtKB. / ciliary tip; TAS:Reactome. / cilium; TAS:Reactome. / cytoplasm; IDA:UniProtKB. / cytoplasmic dynein complex; IDA:GO_Central. / cytosol; TAS:Reactome. / dynein complex; IBA:GO_Central. / ficolin-1-rich granule membrane; TAS:Reactome. / kinetochore; IDA:UniProtKB. / membrane; HDA:UniProtKB. / microtubule; IEA:UniProtKB-KW. / mitochondrion;…	5 out of 5	#N/A	Evidence at protein level	reviewed
P68032	P68032	ACTC1	99	124	80	#N/A	62	2	2	2	#N/A	2	495	539	625	0	571	3.86	3.5	7.22	0	5.56	11	11	13	0	12	31	30	62	0	64	Actin, alpha cardiac muscle 1	ACTC	ACTC, ASD5, CMD1R, CMH11, LVNC4 // actin, alpha cardiac muscle 1 // actin alpha cardiac muscle 1	http://www.genenames.org/data/hgnc_data.php?hgnc_id=143	HGNC:143	377	42019	Actin; Actin/actin-like_CS; Actin_CS	http://www.ncbi.nlm.nih.gov/homologene/?term=68446	hsa: ACTC1	actin filament-based movement; IDA:UniProtKB. / actin-myosin filament sliding; IMP:BHF-UCL. / actomyosin structure organization; ISS:UniProtKB. / cardiac muscle contraction; IEA:Ensembl. / cardiac muscle tissue morphogenesis; ISS:UniProtKB. / cardiac myofibril assembly; ISS:UniProtKB. / heart contraction; IMP:UniProtKB. / mesenchyme migration; ISS:AgBase. / muscle filament sliding; TAS:Reactome. …	ATP binding; IDA:UniProtKB. / ATPase activity; IDA:UniProtKB. / myosin binding; IDA:BHF-UCL.	actin filament; IDA:UniProtKB. / actomyosin, actin portion; IDA:UniProtKB. / blood microparticle; HDA:UniProtKB. / cell body; ISS:AgBase. / cytoplasm; IDA:BHF-UCL. / cytosol; TAS:Reactome. / extracellular exosome; HDA:UniProtKB. / extracellular space; HDA:UniProtKB. / filopodium; ISS:AgBase. / focal adhesion; HDA:UniProtKB. / glutamatergic synapse; IEA:Ensembl. / I band; ISS:UniProtKB. / lamellip…	5 out of 5	#N/A	Evidence at protein level	reviewed
P78310	P78310	CXADR	715	#N/A	#N/A	#N/A	#N/A	1	#N/A	#N/A	#N/A	#N/A	295	0	0	0	0	1.19	0	0	0	0	6	0	0	0	0	11	0	0	0	0	Coxsackievirus and adenovirus receptor	CAR	CAR, CAR4/6, HCAR // coxsackievirus and adenovirus receptor, 46 kD coxsackievirus and adenovirus receptor (CAR) protein, CVB3-binding protein, HCVADR, coxsackie virus and adenovirus receptor, coxsackievirus B-adenovirus receptor // CXADR Ig-like cell adhesion molecule	http://www.genenames.org/data/hgnc_data.php?hgnc_id=2559	HGNC:2559	365	40030	Ig-like_dom; Ig-like_dom_sf; Ig-like_fold; Ig_sub; Ig_sub2; Ig_V-set; Immunoglobulin	http://www.ncbi.nlm.nih.gov/homologene/?term=1024	hsa: CXADR	actin cytoskeleton reorganization; IDA:UniProtKB. / AV node cell to bundle of His cell communication; ISS:UniProtKB. / AV node cell-bundle of His cell adhesion involved in cell communication; ISS:BHF-UCL. / cardiac muscle fiber development; ISS:UniProtKB. / cell-cell junction organization; ISS:UniProtKB. / defense response to virus; IDA:UniProtKB. / epithelial structure maintenance; IMP:UniProtKB…	beta-catenin binding; IPI:UniProtKB. / cell adhesion molecule binding; IPI:UniProtKB. / cell adhesive protein binding involved in AV node cell-bundle of His cell communication; IC:BHF-UCL. / connexin binding; ISS:UniProtKB. / identical protein binding; IDA:UniProtKB. / integrin binding; IPI:UniProtKB. / PDZ domain binding; IPI:UniProtKB. / signaling receptor binding; IPI:UniProtKB. / virus recept…	acrosomal vesicle; ISS:UniProtKB. / adherens junction; IDA:UniProtKB. / apicolateral plasma membrane; IDA:UniProtKB. / basolateral plasma membrane; IDA:UniProtKB. / bicellular tight junction; IDA:UniProtKB. / cell body; ISS:UniProtKB. / cell junction; IDA:HPA. / cell-cell adherens junction; IDA:BHF-UCL. / cell-cell junction; IDA:UniProtKB. / cytoplasm; IDA:CACAO. / extracellular region; IEA:UniPr…	5 out of 5	#N/A	Evidence at protein level	reviewed
P78371	P78371	CCT2	56	109	27	96	64	1	1	1	1	1	1498	973	1771	790	1253	11.75	0	25.18	0	5.94	27	18	30	15	22	58	30	89	20	41	T-complex protein 1 subunit beta	99D8.1, CCTB	99D8.1, CCT-beta, CCTB, HEL-S-100n, PRO1633, TCP-1-beta // T-complex protein 1 subunit beta, T-complex protein 1, beta subunit, chaperonin containing TCP1, subunit 2 (beta), chaperonin containing t-complex polypeptide 1, beta subunit, chaperonin containing t-complex polypeptide 1, subunit 2, epididymis secretory sperm binding protein Li 100n // chaperonin containing TCP1 subunit 2	http://www.genenames.org/data/hgnc_data.php?hgnc_id=1615	HGNC:1615	535	57488	Chap_CCT_beta; Chaperone_TCP-1; Chaperonin_TCP-1_CS; Cpn60/TCP-1; GroEL-like_apical_dom_sf; GROEL-like_equatorial_sf; TCP-1-like_intermed_sf	http://www.ncbi.nlm.nih.gov/homologene/?term=4696	hsa: CCT2 sce: CCT2 dme: CG7033	binding of sperm to zona pellucida; IEA:Ensembl. / chaperone mediated protein folding independent of cofactor; IMP:BHF-UCL. / chaperone-mediated protein complex assembly; IMP:MGI. / neutrophil degranulation; TAS:Reactome. / positive regulation of establishment of protein localization to telomere; IMP:BHF-UCL. / positive regulation of protein localization to Cajal body; HMP:BHF-UCL. / positive reg…	ATP binding; IEA:UniProtKB-KW. / protein binding involved in protein folding; IDA:BHF-UCL. / ubiquitin protein ligase binding; IPI:ParkinsonsUK-UCL. / unfolded protein binding; NAS:UniProtKB.	azurophil granule lumen; TAS:Reactome. / cell body; IEA:Ensembl. / chaperonin-containing T-complex; IDA:UniProtKB. / cytosol; IDA:HPA. / extracellular exosome; HDA:UniProtKB. / extracellular region; TAS:Reactome. / microtubule; IDA:UniProtKB. / myelin sheath; IEA:Ensembl. / zona pellucida receptor complex; IEA:Ensembl.	5 out of 5	#N/A	Evidence at protein level	reviewed
P84085	P84085	ARF5	433	275	424	250	232	3	3	2	3	3	425	480	457	333	481	7.26	5.11	3.52	2.88	10.16	8	9	9	7	9	35	20	21	22	33	ADP-ribosylation factor 5	#N/A	// ADP-ribosylation factor 5 // ADP ribosylation factor 5	http://www.genenames.org/data/hgnc_data.php?hgnc_id=658	HGNC:658	180	20530	P-loop_NTPase; Small_GTP-bd_dom; Small_GTPase_ARF/SAR	http://www.ncbi.nlm.nih.gov/homologene/?term=129625	hsa: ARF5	Golgi to plasma membrane transport; IBA:GO_Central. / intracellular protein transport; IBA:GO_Central. / retrograde vesicle-mediated transport, Golgi to endoplasmic reticulum; IGI:WormBase. / vesicle-mediated transport; IBA:GO_Central.	GTP binding; IBA:GO_Central. / GTPase activity; TAS:ProtInc.	cytoplasm; IBA:GO_Central. / extracellular exosome; HDA:UniProtKB. / Golgi apparatus; IBA:GO_Central. / perinuclear region of cytoplasm; IEA:UniProtKB-SubCell. / plasma membrane; IBA:GO_Central.	5 out of 5	#N/A	Evidence at protein level	reviewed
P84095	P84095	RHOG	1131	993	986	#N/A	1699	1	1	1	#N/A	1	164	192	237	0	54	1.05	1.05	1.36	0	0.15	3	3	5	0	1	6	5	7	0	1	Rho-related GTP-binding protein RhoG	ARHG	ARHG // rho-related GTP-binding protein RhoG, ras homolog gene family, member G (rho G) // ras homolog family member G	http://www.genenames.org/data/hgnc_data.php?hgnc_id=672	HGNC:672	191	21309	P-loop_NTPase; Small_GTP-bd_dom; Small_GTPase; Small_GTPase_Rho	http://www.ncbi.nlm.nih.gov/homologene/?term=68196	hsa: RHOG	actin cytoskeleton organization; IDA:MGI. / actin filament organization; IBA:GO_Central. / activation of GTPase activity; IMP:UniProtKB. / cell chemotaxis; IMP:UniProtKB. / establishment or maintenance of cell polarity; IBA:GO_Central. / neutrophil degranulation; TAS:Reactome. / positive regulation of cell proliferation; TAS:ProtInc. / positive regulation of protein kinase B signaling; TAS:Reacto…	GTP binding; IBA:GO_Central. / GTPase activity; IDA:MGI. / phosphatidylinositol-4,5-bisphosphate 3-kinase activity; TAS:Reactome. / protein kinase binding; IBA:GO_Central.	cell cortex; IBA:GO_Central. / cell projection; IBA:GO_Central. / cytoplasm; IBA:GO_Central. / cytosol; TAS:Reactome. / endoplasmic reticulum membrane; TAS:Reactome. / extracellular exosome; HDA:UniProtKB. / focal adhesion; HDA:UniProtKB. / plasma membrane; IBA:GO_Central. / secretory granule membrane; TAS:Reactome.	5 out of 5	#N/A	Evidence at protein level	reviewed
Q02750	Q02750	MAP2K1	466	567	951	#N/A	358	1	1	1	#N/A	2	432	347	247	0	337	1.77	1.07	0.66	0	1.23	9	8	5	0	8	16	10	7	0	14	Dual specificity mitogen-activated protein kinase kinase 1	MEK1, PRKMK1	CFC3, MAPKK1, MEK1, MKK1, PRKMK1 // dual specificity mitogen-activated protein kinase kinase 1, ERK activator kinase 1, MAPK/ERK kinase 1, MAPKK 1, MEK 1, protein kinase, mitogen-activated, kinase 1 (MAP kinase kinase 1) // mitogen-activated protein kinase kinase 1	http://www.genenames.org/data/hgnc_data.php?hgnc_id=6840	HGNC:6840	393	43439	Kinase-like_dom_sf; Prot_kinase_dom; Protein_kinase_ATP_BS; Ser/Thr_kinase_AS	http://www.ncbi.nlm.nih.gov/homologene/?term=2063	hsa: MAP2K1 dme: Dsor1	activation of MAPK activity; IDA:AgBase. / activation of protein kinase activity; IBA:GO_Central. / Bergmann glial cell differentiation; IEA:Ensembl. / cell cycle arrest; IMP:BHF-UCL. / cell motility; IEA:Ensembl. / cellular senescence; IMP:BHF-UCL. / cerebellar cortex formation; IEA:Ensembl. / chemotaxis; TAS:ProtInc. / epithelial cell proliferation involved in lung morphogenesis; IEA:Ensembl. /…	ATP binding; IEA:UniProtKB-KW. / MAP kinase kinase activity; IDA:UniProtKB. / protein C-terminus binding; IDA:MGI. / protein kinase activity; TAS:ProtInc. / protein N-terminus binding; IDA:MGI. / protein serine/threonine kinase activator activity; IDA:UniProtKB. / protein serine/threonine kinase activity; IMP:UniProtKB. / protein serine/threonine/tyrosine kinase activity; TAS:UniProtKB. / protein…	cytoplasm; IBA:GO_Central. / cytosol; IDA:HPA. / early endosome; TAS:UniProtKB. / endoplasmic reticulum; IDA:MGI. / focal adhesion; TAS:UniProtKB. / Golgi apparatus; TAS:UniProtKB. / late endosome; TAS:UniProtKB. / microtubule organizing center; IEA:UniProtKB-SubCell. / mitochondrion; TAS:UniProtKB. / nucleus; TAS:UniProtKB. / plasma membrane; IDA:HPA.	5 out of 5	#N/A	Evidence at protein level	reviewed
Q08209	Q08209-2	PPP3CA	209	#N/A	#N/A	#N/A	#N/A	1	#N/A	#N/A	#N/A	#N/A	738	0	0	0	0	2.17	0	0	0	0	15	0	0	0	0	36	0	0	0	0	Serine/threonine-protein phosphatase 2B catalytic subunit alpha isoform	CALNA, CNA	ACCIID, CALN, CALNA, CALNA1, CCN1, CNA1, IECEE, IECEE1, PPP2B // serine/threonine-protein phosphatase 2B catalytic subunit alpha isoform, CAM-PRP catalytic subunit, calcineurin A alpha, calmodulin-dependent calcineurin A subunit alpha isoform, protein phosphatase 2B, catalytic subunit, alpha isoform, protein phosphatase 3 (formerly 2B), catalytic subunit, alpha isoform, protein phosphatase 3 cata…	http://www.genenames.org/data/hgnc_data.php?hgnc_id=9314	HGNC:9314	521	58688	Calcineurin-like_PHP_ApaH; Metallo-depent_PP-like; Ser/Thr-sp_prot-phosphatase	http://www.ncbi.nlm.nih.gov/homologene/?term=55497	hsa: PPP3CA sce: CNA1 dme: CanA-14F dme: Pp2B-14D	brain development; IEA:Ensembl. / calcineurin-mediated signaling; IBA:GO_Central. / calcineurin-NFAT signaling cascade; IDA:UniProtKB. / calcium ion transport; IEA:Ensembl. / cardiac muscle hypertrophy in response to stress; IEA:Ensembl. / cellular response to drug; IDA:UniProtKB. / cellular response to glucose stimulus; IEA:Ensembl. / dephosphorylation; TAS:UniProtKB. / excitatory postsynaptic p…	calcium ion binding; NAS:UniProtKB. / calmodulin binding; IDA:UniProtKB. / calmodulin-dependent protein phosphatase activity; IDA:UniProtKB. / cyclosporin A binding; IDA:UniProtKB. / drug binding; IDA:UniProtKB. / enzyme binding; IDA:UniProtKB. / protein dimerization activity; IPI:UniProtKB. / protein heterodimerization activity; IEA:Ensembl. / protein serine/threonine phosphatase activity; NAS:U…	calcineurin complex; IDA:UniProtKB. / cytoplasm; IDA:UniProtKB. / cytosol; IDA:HPA. / dendritic spine; IDA:UniProtKB. / glutamatergic synapse; IEA:Ensembl. / mitochondrion; IEA:Ensembl. / nucleoplasm; IDA:HPA. / sarcolemma; IEA:UniProtKB-SubCell. / Schaffer collateral - CA1 synapse; IEA:Ensembl. / slit diaphragm; IEA:Ensembl. / Z disc; IEA:UniProtKB-SubCell.	5 out of 5	#N/A	Evidence at protein level	reviewed
Q13155	Q13155	AIMP2	442	544	642	539	434	1	1	1	1	1	449	357	357	226	386	3.54	1.43	1.66	0.86	1.91	9	7	7	6	8	23	13	17	9	19	Aminoacyl tRNA synthase complex-interacting multifunctional protein 2	JTV1	HLD17, JTV-1, JTV1, P38 // aminoacyl tRNA synthase complex-interacting multifunctional protein 2, ARS-interacting multi-functional protein 2, multisynthase complex auxiliary component p38, multisynthetase complex auxiliary component p38, protein JTV-1 // aminoacyl tRNA synthetase complex interacting multifunctional protein 2	http://www.genenames.org/data/hgnc_data.php?hgnc_id=20609	HGNC:20609	320	35349	AIMP2_LysRS-bd; Glutathione-S-Trfase_C_sf; GST_C	http://www.ncbi.nlm.nih.gov/homologene/?term=4594	hsa: AIMP2	apoptotic process; IEA:UniProtKB-KW. / negative regulation of cell proliferation; IEA:Ensembl. / positive regulation of aminoacyl-tRNA ligase activity; IEA:Ensembl. / positive regulation of neuron death; IEA:Ensembl. / positive regulation of protein ubiquitination; IEA:Ensembl. / protein-containing complex assembly; IEA:Ensembl. / tRNA aminoacylation for protein translation; TAS:Reactome. / type …	protein-containing complex scaffold activity; IEA:Ensembl.	aminoacyl-tRNA synthetase multienzyme complex; IDA:UniProtKB. / cytosol; IDA:UniProtKB. / membrane; HDA:UniProtKB. / nucleus; IEA:UniProtKB-SubCell.	5 out of 5	#N/A	Evidence at protein level	reviewed
Q13155	Q13155-2	AIMP2	442	544	642	539	#N/A	2	2	2	1	#N/A	358	297	301	192	0	2.43	1.19	1.45	0	0	8	6	6	5	0	16	10	14	8	0	Aminoacyl tRNA synthase complex-interacting multifunctional protein 2	JTV1	HLD17, JTV-1, JTV1, P38 // aminoacyl tRNA synthase complex-interacting multifunctional protein 2, ARS-interacting multi-functional protein 2, multisynthase complex auxiliary component p38, multisynthetase complex auxiliary component p38, protein JTV-1 // aminoacyl tRNA synthetase complex interacting multifunctional protein 2	http://www.genenames.org/data/hgnc_data.php?hgnc_id=20609	HGNC:20609	320	35349	AIMP2_LysRS-bd; Glutathione-S-Trfase_C_sf; GST_C	http://www.ncbi.nlm.nih.gov/homologene/?term=4594	hsa: AIMP2	apoptotic process; IEA:UniProtKB-KW. / negative regulation of cell proliferation; IEA:Ensembl. / positive regulation of aminoacyl-tRNA ligase activity; IEA:Ensembl. / positive regulation of neuron death; IEA:Ensembl. / positive regulation of protein ubiquitination; IEA:Ensembl. / protein-containing complex assembly; IEA:Ensembl. / tRNA aminoacylation for protein translation; TAS:Reactome. / type …	protein-containing complex scaffold activity; IEA:Ensembl.	aminoacyl-tRNA synthetase multienzyme complex; IDA:UniProtKB. / cytosol; IDA:UniProtKB. / membrane; HDA:UniProtKB. / nucleus; IEA:UniProtKB-SubCell.	5 out of 5	#N/A	Evidence at protein level	reviewed
Q13162	Q13162	PRDX4	492	440	425	#N/A	367	2	2	3	#N/A	2	310	256	191	0	271	1.27	0.85	0.67	0	1.05	7	5	4	0	6	12	6	6	0	8	Peroxiredoxin-4	#N/A	AOE37-2, AOE372, HEL-S-97n, PRX-4 // peroxiredoxin-4, antioxidant enzyme AOE372, epididymis secretory sperm binding protein Li 97n, peroxiredoxin IV, prx-IV, thioredoxin peroxidase (antioxidant enzyme), thioredoxin peroxidase AO372, thioredoxin-dependent peroxide reductase A0372 // peroxiredoxin 4	http://www.genenames.org/data/hgnc_data.php?hgnc_id=17169	HGNC:17169	271	30540	AhpC/TSA; Peroxiredoxin_AhpC-typ; Peroxiredoxin_C; Thioredoxin-like_sf; Thioredoxin_domain	http://www.ncbi.nlm.nih.gov/homologene/?term=4672	hsa: PRDX4 dme: Jafrac2	4-hydroxyproline metabolic process; IEA:Ensembl. / cell redox homeostasis; IBA:GO_Central. / extracellular matrix organization; IEA:Ensembl. / hydrogen peroxide catabolic process; IBA:GO_Central. / I-kappaB phosphorylation; TAS:ProtInc. / male gonad development; IEA:Ensembl. / negative regulation of male germ cell proliferation; IEA:Ensembl. / neutrophil degranulation; TAS:Reactome. / protein mat…	protein homodimerization activity; IEA:Ensembl. / thioredoxin peroxidase activity; IBA:GO_Central.	cytosol; IBA:GO_Central. / endoplasmic reticulum; IBA:GO_Central. / extracellular exosome; HDA:UniProtKB. / extracellular region; TAS:Reactome. / ficolin-1-rich granule lumen; TAS:Reactome. / nucleus; HDA:UniProtKB. / secretory granule lumen; TAS:Reactome. / smooth endoplasmic reticulum; IEA:Ensembl.	5 out of 5	#N/A	Evidence at protein level	reviewed
Q13347	Q13347	EIF3I	563	551	362	968	502	1	1	1	1	1	373	355	565	105	346	2.06	1.58	4.59	0.29	1.58	9	8	11	3	7	13	12	27	4	12	Eukaryotic translation initiation factor 3 subunit I	#N/A	EIF3S2, PRO2242, TRIP-1, TRIP1, eIF3-beta, eIF3-p36 // eukaryotic translation initiation factor 3 subunit I, TGF-beta receptor-interacting protein 1, TGFbeta receptor-interacting protein 1, eukaryotic translation initiation factor 3 subunit 2, eukaryotic translation initiation factor 3, subunit 2 (beta, 36kD), eukaryotic translation initiation factor 3, subunit 2 beta, 36kDa, predicted protein of…	http://www.genenames.org/data/hgnc_data.php?hgnc_id=3272	HGNC:3272	325	36502	eIF3i; WD40/YVTN_repeat-like_dom_sf; WD40_repeat; WD40_repeat_CS; WD40_repeat_dom; WD40_repeat_dom_sf	http://www.ncbi.nlm.nih.gov/homologene/?term=2786	hsa: EIF3I sce: TIF34 dme: Trip1	formation of cytoplasmic translation initiation complex; IEA:UniProtKB-UniRule. / translational initiation; IDA:UniProtKB.	translation initiation factor activity; IDA:UniProtKB.	cytosol; TAS:Reactome. / eukaryotic 43S preinitiation complex; IEA:UniProtKB-UniRule. / eukaryotic 48S preinitiation complex; IEA:UniProtKB-UniRule. / eukaryotic translation initiation factor 3 complex; IDA:UniProtKB. / eukaryotic translation initiation factor 3 complex, eIF3m; IEA:Ensembl. / extracellular exosome; HDA:UniProtKB.	5 out of 5	#N/A	Evidence at protein level	reviewed
Q13586	Q13586	STIM1	295	166	778	#N/A	#N/A	1	1	1	#N/A	#N/A	604	814	306	0	0	1.11	1.93	0.45	0	0	11	16	7	0	0	19	27	10	0	0	Stromal interaction molecule 1	GOK	D11S4896E, GOK, IMD10, STRMK, TAM, TAM1 // stromal interaction molecule 1 // stromal interaction molecule 1	http://www.genenames.org/data/hgnc_data.php?hgnc_id=11386	HGNC:11386	685	77423	SAM; SAM/pointed_sf; SOAR; STIM; STIM1_SAM; STM1	http://www.ncbi.nlm.nih.gov/homologene/?term=20681	hsa: STIM1 dme: Stim	activation of store-operated calcium channel activity; IDA:UniProtKB. / cellular calcium ion homeostasis; IBA:GO_Central. / detection of calcium ion; IDA:UniProtKB. / enamel mineralization; IMP:UniProtKB. / positive regulation of adenylate cyclase activity; IDA:UniProtKB. / positive regulation of angiogenesis; IMP:BHF-UCL. / regulation of calcium ion transport; IDA:UniProtKB. / regulation of card…	calcium channel regulator activity; IDA:UniProtKB. / calcium ion binding; IDA:UniProtKB. / identical protein binding; IPI:IntAct. / microtubule plus-end binding; IDA:UniProtKB. / protease binding; IPI:UniProtKB.	cortical endoplasmic reticulum; IDA:UniProtKB. / endoplasmic reticulum; IDA:UniProtKB. / endoplasmic reticulum membrane; TAS:Reactome. / integral component of endoplasmic reticulum membrane; IDA:UniProtKB. / integral component of plasma membrane; IDA:UniProtKB. / microtubule; IEA:UniProtKB-KW. / plasma membrane; IDA:UniProtKB. / plasma membrane raft; IDA:UniProtKB. / sarcoplasmic reticulum membra…	5 out of 5	#N/A	Evidence at protein level	reviewed
Q13813	Q13813	SPTAN1	1	1811	1233	#N/A	1531	1	1	1	#N/A	1	6569	71	168	0	71	9.16	0	0	0	0	120	2	4	0	2	239	2	5	0	2	Spectrin alpha chain, non-erythrocytic 1	NEAS, SPTA2	EIEE5, NEAS, SPTA2 // spectrin alpha chain, non-erythrocytic 1, alpha-II spectrin, alpha-fodrin, epididymis secretory sperm binding protein, fodrin alpha chain, spectrin, non-erythroid alpha chain, spectrin, non-erythroid alpha subunit // spectrin alpha, non-erythrocytic 1	http://www.genenames.org/data/hgnc_data.php?hgnc_id=11273	HGNC:11273	2472	284539	Alpha_Spectrin_SH3; EF-hand-dom_pair; EF-hand_Ca_insen; EF_Hand_1_Ca_BS; EF_hand_dom; SH3-like_dom_sf; SH3_domain; Spectrin/alpha-actinin; Spectrin_repeat	http://www.ncbi.nlm.nih.gov/homologene/?term=2353	hsa: SPTAN1 dme: alpha-Spec	actin filament capping; IEA:UniProtKB-KW. / axon guidance; TAS:Reactome. / endoplasmic reticulum to Golgi vesicle-mediated transport; TAS:Reactome. / MAPK cascade; TAS:Reactome. / neutrophil degranulation; TAS:Reactome.	actin binding; TAS:ProtInc. / cadherin binding; HDA:BHF-UCL. / calcium ion binding; IEA:InterPro. / calmodulin binding; IEA:UniProtKB-KW. / Ras guanyl-nucleotide exchange factor activity; TAS:Reactome. / structural constituent of cytoskeleton; TAS:ProtInc.	cytosol; TAS:Reactome. / extracellular exosome; HDA:UniProtKB. / extracellular region; TAS:Reactome. / extracellular vesicle; HDA:UniProtKB. / intracellular membrane-bounded organelle; IDA:HPA. / membrane; TAS:ProtInc. / microtubule cytoskeleton; IDA:HPA. / specific granule lumen; TAS:Reactome. / spectrin; TAS:ProtInc. / tertiary granule lumen; TAS:Reactome.	5 out of 5	#N/A	Evidence at protein level	reviewed
Q13813	Q13813-3	SPTAN1	1	1811	1233	#N/A	1531	2	1	1	#N/A	1	6541	71	168	0	71	9.23	0	0	0	0	120	2	4	0	2	238	2	5	0	2	Spectrin alpha chain, non-erythrocytic 1	NEAS, SPTA2	EIEE5, NEAS, SPTA2 // spectrin alpha chain, non-erythrocytic 1, alpha-II spectrin, alpha-fodrin, epididymis secretory sperm binding protein, fodrin alpha chain, spectrin, non-erythroid alpha chain, spectrin, non-erythroid alpha subunit // spectrin alpha, non-erythrocytic 1	http://www.genenames.org/data/hgnc_data.php?hgnc_id=11273	HGNC:11273	2472	284539	Alpha_Spectrin_SH3; EF-hand-dom_pair; EF-hand_Ca_insen; EF_Hand_1_Ca_BS; EF_hand_dom; SH3-like_dom_sf; SH3_domain; Spectrin/alpha-actinin; Spectrin_repeat	http://www.ncbi.nlm.nih.gov/homologene/?term=2353	hsa: SPTAN1 dme: alpha-Spec	actin filament capping; IEA:UniProtKB-KW. / axon guidance; TAS:Reactome. / endoplasmic reticulum to Golgi vesicle-mediated transport; TAS:Reactome. / MAPK cascade; TAS:Reactome. / neutrophil degranulation; TAS:Reactome.	actin binding; TAS:ProtInc. / cadherin binding; HDA:BHF-UCL. / calcium ion binding; IEA:InterPro. / calmodulin binding; IEA:UniProtKB-KW. / Ras guanyl-nucleotide exchange factor activity; TAS:Reactome. / structural constituent of cytoskeleton; TAS:ProtInc.	cytosol; TAS:Reactome. / extracellular exosome; HDA:UniProtKB. / extracellular region; TAS:Reactome. / extracellular vesicle; HDA:UniProtKB. / intracellular membrane-bounded organelle; IDA:HPA. / membrane; TAS:ProtInc. / microtubule cytoskeleton; IDA:HPA. / specific granule lumen; TAS:Reactome. / spectrin; TAS:ProtInc. / tertiary granule lumen; TAS:Reactome.	5 out of 5	#N/A	Evidence at protein level	reviewed
Q13885	Q13885	TUBB2A	39	22	24	20	23	4	4	4	3	4	1379	1520	1530	1227	1556	44.14	31.86	69.4	17.56	53.61	23	23	24	21	24	168	148	181	122	180	Tubulin beta-2A chain	TUBB2	CDCBM5, TUBB, TUBB2 // tubulin beta-2A chain, class IIa beta-tubulin, tubulin, beta 2A, tubulin, beta polypeptide 2 // tubulin beta 2A class IIa	http://www.genenames.org/data/hgnc_data.php?hgnc_id=12412	HGNC:12412	445	49907	Beta-tubulin_BS; Beta_tubulin; Tub_FtsZ_C; Tubulin; Tubulin/FtsZ_2-layer-sand-dom; Tubulin/FtsZ_C_sf; Tubulin/FtsZ_GTPase_sf; Tubulin_C; Tubulin_CS; Tubulin_FtsZ_GTPase	http://www.ncbi.nlm.nih.gov/homologene/?term=134314	hsa: TUBB2A dme: betaTub97EF	microtubule cytoskeleton organization; IBA:GO_Central. / microtubule-based process; IBA:GO_Central. / mitotic cell cycle; IBA:GO_Central.	GTP binding; IBA:GO_Central. / GTPase activity; IEA:InterPro. / structural constituent of cytoskeleton; IBA:GO_Central.	cytoplasm; IBA:GO_Central. / extracellular exosome; HDA:UniProtKB. / extracellular vesicle; HDA:UniProtKB. / microtubule; IDA:UniProtKB. / nucleus; HDA:UniProtKB.	5 out of 5	#N/A	Evidence at protein level	reviewed
Q14126	Q14126	DSG2	100	1392	#N/A	#N/A	#N/A	1	1	#N/A	#N/A	#N/A	1077	116	0	0	0	1.03	0.05	0	0	0	20	3	0	0	0	34	3	0	0	0	Desmoglein-2	CDHF5	CDHF5, HDGC // desmoglein-2, cadherin family member 5 // desmoglein 2	http://www.genenames.org/data/hgnc_data.php?hgnc_id=3049	HGNC:3049	1118	122294	Cadherin-like_dom; Cadherin-like_sf; Cadherin_CS; Catenin_binding_dom_sf; Desmoglein; Desmosomal_cadherin	http://www.ncbi.nlm.nih.gov/homologene/?term=1464	hsa: DSG2	bundle of His cell-Purkinje myocyte adhesion involved in cell communication; IMP:BHF-UCL. / cell adhesion; IDA:UniProtKB. / cornification; TAS:Reactome. / desmosome organization; IMP:BHF-UCL. / homophilic cell adhesion via plasma membrane adhesion molecules; IDA:BHF-UCL. / keratinization; TAS:Reactome. / maternal process involved in female pregnancy; IEA:Ensembl. / Purkinje myocyte development; I…	calcium ion binding; IEA:InterPro. / cell adhesion molecule binding; IPI:BHF-UCL. / cell adhesive protein binding involved in bundle of His cell-Purkinje myocyte communication; IC:BHF-UCL.	apical plasma membrane; IEA:Ensembl. / cell junction; IDA:HPA. / cell surface; HDA:UniProtKB. / cell-cell junction; TAS:ProtInc. / cornified envelope; TAS:Reactome. / desmosome; IDA:BHF-UCL. / extracellular exosome; HDA:UniProtKB. / integral component of membrane; IEA:UniProtKB-KW. / intercalated disc; IDA:BHF-UCL. / intracellular membrane-bounded organelle; IDA:HPA. / lateral plasma membrane; IE…	5 out of 5	#N/A	Evidence at protein level	reviewed
Q14677	Q14677-3	CLINT1	163	204	404	783	859	1	1	1	1	1	833	714	528	142	190	1.99	2.13	0	0	0	17	15	10	3	4	28	29	11	5	8	Clathrin interactor 1	ENTH, EPN4, EPNR, KIAA0171	CLINT, ENTH, EPN4, EPNR // clathrin interactor 1, clathrin interacting protein localized in the trans-Golgi region, enthoprotin, epsin 4, epsin-related protein, epsinR // clathrin interactor 1	http://www.genenames.org/data/hgnc_data.php?hgnc_id=23186	HGNC:23186	625	68259	CLINT1; ENTH; ENTH_VHS; Epsin_ENTH	http://www.ncbi.nlm.nih.gov/homologene/?term=133740	hsa: CLINT1 dme: lqfR	clathrin coat assembly; IEA:Ensembl. / endocytosis; IEA:UniProtKB-KW.	cadherin binding; HDA:BHF-UCL. / clathrin binding; IPI:BHF-UCL. / lipid binding; IEA:UniProtKB-KW.	clathrin-coated vesicle; IEA:UniProtKB-SubCell. / cytosol; TAS:Reactome. / Golgi apparatus; IDA:UniProtKB. / intracellular membrane-bounded organelle; IDA:HPA. / membrane; HDA:UniProtKB. / nucleoplasm; IDA:HPA. / perinuclear region of cytoplasm; IEA:UniProtKB-SubCell.	5 out of 5	#N/A	Evidence at protein level	reviewed
Q14980	Q14980-2	NUMA1	25	8	19	2	22	1	3	1	3	1	2121	2340	1992	1473	1970	1.15	1.21	0	0	1.06	39	44	35	30	38	58	61	47	42	56	Nuclear mitotic apparatus protein 1	Numa-1, p230	NMP-22, NUMA // nuclear mitotic apparatus protein 1, SP-H antigen, centrophilin stabilizes mitotic spindle in mitotic cells, nuclear matrix protein-22, structural nuclear protein // nuclear mitotic apparatus protein 1	http://www.genenames.org/data/hgnc_data.php?hgnc_id=8059	HGNC:8059	2115	238260	NUMA1	http://www.ncbi.nlm.nih.gov/homologene/?term=38150	hsa: NUMA1	anastral spindle assembly; IMP:UniProtKB. / astral microtubule organization; IDA:UniProtKB. / cell division; IEA:UniProtKB-KW. / chromosome segregation; IEA:UniProtKB-KW. / establishment of mitotic spindle orientation; IDA:UniProtKB. / meiotic cell cycle; IEA:Ensembl. / microtubule bundle formation; IMP:UniProtKB. / nucleus organization; TAS:ProtInc. / positive regulation of BMP signaling pathway…	disordered domain specific binding; IMP:CAFA. / dynein complex binding; IDA:UniProtKB. / microtubule binding; IDA:UniProtKB. / microtubule minus-end binding; IDA:UniProtKB. / microtubule plus-end binding; IDA:UniProtKB. / phosphatidylinositol binding; IDA:UniProtKB. / protein C-terminus binding; IMP:CAFA. / protein domain specific binding; IPI:UniProtKB. / protein-containing complex binding; IDA:…	cell cortex; IDA:UniProtKB. / cell cortex region; IDA:UniProtKB. / centrosome; IDA:UniProtKB. / chromosome; IEA:UniProtKB-SubCell. / cortical microtubule; IDA:UniProtKB. / cytoplasm; IBA:GO_Central. / cytoplasmic microtubule bundle; IDA:UniProtKB. / cytosol; IDA:UniProtKB. / dendrite; IEA:Ensembl. / extracellular exosome; HDA:UniProtKB. / extrinsic component of plasma membrane; IDA:UniProtKB. / G…	5 out of 5	#N/A	Evidence at protein level	reviewed
Q15019	Q15019	SEPT2	412	728	711	1336	543	1	1	1	1	1	475	273	330	56	320	1.91	0.99	0.99	0	1.31	9	6	7	1	6	18	10	10	1	12	Septin-2	DIFF6, KIAA0158, NEDD5	DIFF6, NEDD-5, NEDD5, Pnutl3, hNedd5 // septin-2, epididymis secretory sperm binding protein, neural precursor cell expressed, developmentally down-regulated 5 // septin 2	http://www.genenames.org/data/hgnc_data.php?hgnc_id=7729	HGNC:7729	361	41487	G_SEPTIN_dom; P-loop_NTPase; Septin; Septin2	http://www.ncbi.nlm.nih.gov/homologene/?term=3243	hsa: SEPT2 dme: Sep1	cilium assembly; ISS:UniProtKB. / cytoskeleton-dependent cytokinesis; IBA:GO_Central. / neuron projection development; IEA:Ensembl. / smoothened signaling pathway; ISS:UniProtKB. / spermatogenesis; IEA:UniProtKB-KW.	cadherin binding; HDA:BHF-UCL. / GTP binding; IEA:UniProtKB-KW. / GTPase activity; IBA:GO_Central. / identical protein binding; IPI:IntAct. / protein-containing complex scaffold activity; IBA:GO_Central.	axoneme; IDA:GO_Central. / ciliary membrane; ISS:UniProtKB. / cleavage furrow; IEA:UniProtKB-SubCell. / condensed chromosome kinetochore; IEA:UniProtKB-SubCell. / cytoplasm; IDA:UniProtKB. / exocyst; IEA:Ensembl. / extracellular exosome; HDA:UniProtKB. / microtubule cytoskeleton; IBA:GO_Central. / midbody; IEA:UniProtKB-SubCell. / non-motile cilium; IDA:GO_Central. / nucleus; IDA:UniProtKB. / per…	5 out of 5	#N/A	Evidence at protein level	reviewed
Q15738	Q15738	NSDHL	399	373	567	738	336	1	1	1	1	1	485	478	400	154	462	2.34	1.88	0.97	0.25	1.47	11	8	7	4	9	18	18	10	4	14	Sterol-4-alpha-carboxylate 3-dehydrogenase, decarboxylating	H105E3	H105E3, SDR31E1, XAP104 // sterol-4-alpha-carboxylate 3-dehydrogenase, decarboxylating, epididymis secretory sperm binding protein, protein H105e3, short chain dehydrogenase/reductase family 31E, member 1 // NAD(P) dependent steroid dehydrogenase-like	http://www.genenames.org/data/hgnc_data.php?hgnc_id=13398	HGNC:13398	373	41900	3Beta_OHSteriod_DH/Estase; NAD(P)-bd_dom_sf	http://www.ncbi.nlm.nih.gov/homologene/?term=5951	hsa: NSDHL sce: ERG26	cholesterol biosynthetic process; TAS:Reactome. / cholesterol metabolic process; IBA:GO_Central. / hair follicle development; IEA:Ensembl. / labyrinthine layer blood vessel development; IEA:Ensembl. / smoothened signaling pathway; IEA:Ensembl.	3-beta-hydroxy-delta5-steroid dehydrogenase activity; TAS:ProtInc. / 4alpha-carboxy-4beta-methyl-5alpha-cholesta-8-en-3beta-ol:NAD(P)+ 3-oxidoreductase (decarboxylating) activity; IEA:UniProtKB-EC. / 4alpha-carboxy-5alpha-cholesta-8-en-3beta-ol:NAD(P)+ 3-dehydrogenase (decarboxylating) activity; IEA:UniProtKB-EC. / C-3 sterol dehydrogenase (C-4 sterol decarboxylase) activity; TAS:Reactome. / oxid…	endoplasmic reticulum; IDA:LIFEdb. / endoplasmic reticulum membrane; TAS:Reactome. / integral component of membrane; IEA:UniProtKB-KW. / lipid droplet; IDA:UniProtKB.	5 out of 5	#N/A	Evidence at protein level	reviewed
Q4VCS5	Q4VCS5	AMOT	28	73	118	260	672	1	1	1	1	1	2032	1212	1082	429	253	8.33	2.05	1.52	0.42	0.24	38	26	22	10	6	114	49	44	13	11	Angiomotin	KIAA1071	// angiomotin, angiomotin p130 isoform, angiomotin p80 isoform // angiomotin	http://www.genenames.org/data/hgnc_data.php?hgnc_id=17810	HGNC:17810	1084	118085	Angiomotin; Angiomotin_C	http://www.ncbi.nlm.nih.gov/homologene/?term=15778	hsa: AMOT	actin cytoskeleton organization; IBA:GO_Central. / angiogenesis; IBA:GO_Central. / blood vessel endothelial cell migration; IEA:Ensembl. / cell migration involved in gastrulation; IEA:Ensembl. / cell-cell junction assembly; TAS:UniProtKB. / cellular protein localization; IDA:MGI. / chemotaxis; IEA:Ensembl. / establishment of cell polarity involved in ameboidal cell migration; IBA:GO_Central. / ga…	angiostatin binding; IDA:UniProtKB. / signaling receptor activity; IDA:MGI.	actin filament; IDA:UniProtKB. / bicellular tight junction; IDA:UniProtKB. / cell junction; IDA:HPA. / cell surface; IDA:UniProtKB. / cytoplasm; IDA:UniProtKB. / cytoplasmic vesicle; IBA:GO_Central. / cytosol; TAS:Reactome. / endocytic vesicle; IDA:MGI. / external side of plasma membrane; IDA:MGI. / integral component of membrane; IDA:UniProtKB. / lamellipodium; IDA:UniProtKB. / nucleus; IDA:HPA.…	5 out of 5	#N/A	Evidence at protein level	reviewed
Q7Z7K6	Q7Z7K6-3	CENPV	670	800	962	1284	628	1	1	1	1	1	315	248	244	63	274	1.08	0.87	1.08	0	1.31	5	5	4	1	5	8	7	7	1	8	Centromere protein V	PRR6	3110013H01Rik, CENP-V, PRR6, p30 // centromere protein V, nuclear protein p30, proline rich 6, proline-rich protein 6 // centromere protein V	http://www.genenames.org/data/hgnc_data.php?hgnc_id=29920	HGNC:29920	275	29946	GFA/CENP-V; Mss4-like_sf	http://www.ncbi.nlm.nih.gov/homologene/?term=42965	hsa: CENPV	ameboidal-type cell migration; IDA:MGI. / cell cycle; IEA:UniProtKB-KW. / cell division; IEA:UniProtKB-KW. / centromere complex assembly; IMP:UniProtKB. / pericentric heterochromatin assembly; IMP:UniProtKB. / positive regulation of cytokinesis; IMP:UniProtKB. / regulation of chromosome organization; IMP:UniProtKB.	carbon-sulfur lyase activity; IEA:InterPro.	condensed chromosome kinetochore; IEA:UniProtKB-SubCell. / cytoplasm; IEA:UniProtKB-KW. / kinetochore; IDA:UniProtKB. / microtubule cytoskeleton; IDA:MGI. / nucleus; IDA:UniProtKB. / spindle midzone; IDA:UniProtKB.	5 out of 5	#N/A	Evidence at protein level	reviewed
Q8IW35	Q8IW35	CEP97	128	625	1187	#N/A	#N/A	1	1	1	#N/A	#N/A	936	317	179	0	0	1.2	0.39	0.18	0	0	18	7	5	0	0	26	10	5	0	0	Centrosomal protein of 97 kDa	LRRIQ2	2810403B08Rik, LRRIQ2 // centrosomal protein of 97 kDa, leucine-rich repeat and IQ domain-containing protein 2, leucine-rich repeats and IQ motif containing 2 // centrosomal protein 97	http://www.genenames.org/data/hgnc_data.php?hgnc_id=26244	HGNC:26244	865	96981	IQ_motif_EF-hand-BS; Leu-rich_rpt; LRR_dom_sf	http://www.ncbi.nlm.nih.gov/homologene/?term=11579	hsa: CEP97	ciliary basal body-plasma membrane docking; TAS:Reactome. / negative regulation of cilium assembly; IMP:UniProtKB. / regulation of mitotic spindle assembly; IMP:UniProtKB.	calmodulin binding; IEA:UniProtKB-KW.	centrosome; IDA:UniProtKB. / cytosol; IDA:HPA. / microtubule organizing center; IDA:HPA. / protein-containing complex; IDA:MGI.	5 out of 5	#N/A	Evidence at protein level	reviewed
Q8WUM4	Q8WUM4	PDCD6IP	118	154	107	322	92	1	1	1	1	1	988	855	1124	368	1045	1.72	1.46	1.81	0.31	1.54	22	16	22	10	21	33	28	36	11	33	Programmed cell death 6-interacting protein	AIP1, ALIX, KIAA1375	AIP1, ALIX, DRIP4, HP95 // programmed cell death 6-interacting protein, ALG-2 interacting protein 1, ALG-2-interacting protein X, PDCD6-interacting protein, apoptosis-linked gene 2-interacting protein X, dopamine receptor interacting protein 4 // programmed cell death 6 interacting protein	http://www.genenames.org/data/hgnc_data.php?hgnc_id=8766	HGNC:8766	868	96023	ALIX_V_dom; BRO1_dom; BRO1_sf	http://www.ncbi.nlm.nih.gov/homologene/?term=22614	hsa: PDCD6IP sce: RIM20 dme: ALiX	actomyosin contractile ring assembly; ISS:UniProtKB. / apoptotic process; IEA:UniProtKB-KW. / bicellular tight junction assembly; ISS:UniProtKB. / maintenance of epithelial cell apical/basal polarity; ISS:UniProtKB. / midbody abscission; IMP:UniProtKB. / mitotic cytokinesis; IDA:UniProtKB. / multivesicular body assembly; NAS:ParkinsonsUK-UCL. / positive regulation of exosomal secretion; IMP:UniPr…	calcium-dependent protein binding; IPI:UniProtKB. / protein homodimerization activity; IPI:UniProtKB. / proteinase activated receptor binding; IPI:UniProtKB.	actomyosin; ISS:UniProtKB. / bicellular tight junction; IEA:UniProtKB-SubCell. / cytosol; IDA:HPA. / endoplasmic reticulum exit site; IMP:UniProtKB. / extracellular exosome; IDA:UniProtKB. / extracellular vesicle; HDA:UniProtKB. / Flemming body; IDA:UniProtKB. / focal adhesion; HDA:UniProtKB. / immunological synapse; IDA:BHF-UCL. / melanosome; IEA:UniProtKB-SubCell. / membrane; HDA:UniProtKB. / m…	5 out of 5	#N/A	Evidence at protein level	reviewed
Q969V3	Q969V3	NCLN	229	299	965	837	359	1	1	1	1	1	691	569	243	130	444	1.37	1.03	0.43	0	0.93	14	12	6	3	9	18	14	7	3	13	Nicalin	#N/A	NET59 // nicalin, nicalin homolog, nicastrin-like protein // nicalin	http://www.genenames.org/data/hgnc_data.php?hgnc_id=26923	HGNC:26923	563	62974	Nicalin; Peptidase_M28	http://www.ncbi.nlm.nih.gov/homologene/?term=10604	hsa: NCLN dme: CG4972	protein stabilization; IMP:UniProtKB. / regulation of protein complex assembly; IDA:UniProtKB. / regulation of protein complex stability; IDA:UniProtKB. / regulation of signal transduction; IBA:GO_Central.	#N/A	endoplasmic reticulum membrane; IDA:UniProtKB. / integral component of membrane; IEA:UniProtKB-KW. / membrane; HDA:UniProtKB. / protein-containing complex; IDA:UniProtKB.	5 out of 5	#N/A	Evidence at protein level	reviewed
Q96A49	Q96A49	SYAP1	90	95	116	1049	#N/A	1	1	1	1	#N/A	1139	1042	1088	93	0	7.56	3.91	4.75	0.17	0	18	15	16	2	0	31	22	24	2	0	Synapse-associated protein 1	#N/A	BSTA, PRO3113 // synapse-associated protein 1, BSD domain-containing signal transducer and Akt interactor protein, SAP47 homolog, synapse associated protein 1, SAP47 homolog // synapse associated protein 1	http://www.genenames.org/data/hgnc_data.php?hgnc_id=16273	HGNC:16273	352	39933	BSD_dom; BSD_dom_sf	http://www.ncbi.nlm.nih.gov/homologene/?term=12078	hsa: SYAP1 dme: Sap47	cell differentiation; IEA:UniProtKB-KW. / cellular response to epidermal growth factor stimulus; IMP:UniProtKB. / cellular response to insulin stimulus; IMP:UniProtKB. / cellular response to insulin-like growth factor stimulus; IMP:UniProtKB. / cellular response to platelet-derived growth factor stimulus; IMP:UniProtKB. / positive regulation of fat cell differentiation; IMP:UniProtKB. / positive …	#N/A	axon; ISS:UniProtKB. / cell junction; IEA:UniProtKB-KW. / cytosol; IDA:HPA. / dendrite; ISS:UniProtKB. / extracellular exosome; HDA:UniProtKB. / extrinsic component of cytoplasmic side of plasma membrane; IDA:UniProtKB. / Golgi apparatus; IDA:HPA. / growth cone; ISS:UniProtKB. / nucleoplasm; IDA:HPA. / perikaryon; ISS:UniProtKB. / perinuclear region of cytoplasm; ISS:UniProtKB. / postsynaptic mem…	5 out of 5	#N/A	Evidence at protein level	reviewed
Q96AC1	Q96AC1	FERMT2	197	2131	1486	701	#N/A	1	1	1	1	#N/A	768	42	124	165	0	1.46	0	0	0	0	14	1	2	4	0	26	1	2	4	0	Fermitin family homolog 2	KIND2, MIG2, PLEKHC1	KIND2, MIG2, PLEKHC1, UNC112, UNC112B, mig-2 // fermitin family homolog 2, PH domain-containing family C member 1, kindlin 2, mitogen inducible gene 2 protein, pleckstrin homology domain containing, family C (with FERM domain) member 1, pleckstrin homology domain containing, family C member 1 // fermitin family member 2	http://www.genenames.org/data/hgnc_data.php?hgnc_id=15767	HGNC:15767	680	77861	Band_41_domain; FERM_2; FERM_central; Kindlin/fermitin; PH-like_dom_sf; PH_domain; PH_Kindlin/fermitin	http://www.ncbi.nlm.nih.gov/homologene/?term=4976	hsa: FERMT2 dme: Fit2 dme: Fit1	cell junction assembly; TAS:Reactome. / cell-matrix adhesion; IMP:UniProtKB. / focal adhesion assembly; ISS:UniProtKB. / integrin activation; IMP:UniProtKB. / integrin-mediated signaling pathway; IMP:UniProtKB. / protein localization to membrane; ISS:UniProtKB. / regulation of cell shape; IEA:UniProtKB-KW. / substrate adhesion-dependent cell spreading; ISS:UniProtKB. / transforming growth factor …	actin filament binding; IEA:Ensembl. / phosphatidylinositol-3,4,5-trisphosphate binding; IDA:UniProtKB.	cell cortex; IEA:UniProtKB-SubCell. / cell surface; IEA:UniProtKB-SubCell. / cytoplasm; IDA:UniProtKB. / cytosol; TAS:Reactome. / extrinsic component of cytoplasmic side of plasma membrane; IDA:UniProtKB. / focal adhesion; IDA:UniProtKB. / I band; IEA:UniProtKB-SubCell. / lamellipodium membrane; IEA:UniProtKB-SubCell. / nucleoplasm; IDA:HPA. / nucleus; IDA:UniProtKB. / stress fiber; IEA:Ensembl.	5 out of 5	#N/A	Evidence at protein level	reviewed
Q96CS3	Q96CS3	FAF2	375	396	674	773	394	1	1	1	1	1	506	462	344	145	416	1.47	1.33	0.83	0.2	0.83	9	8	7	3	7	15	15	11	3	12	FAS-associated factor 2	ETEA, KIAA0887, UBXD8, UBXN3B	ETEA, UBXD8, UBXN3B // FAS-associated factor 2, UBX domain containing 8, UBX domain protein 3B, UBX domain-containing protein 3B, UBX domain-containing protein 8, expressed in T-cells and eosinophils in atopic dermatitis // Fas associated factor family member 2	http://www.genenames.org/data/hgnc_data.php?hgnc_id=24666	HGNC:24666	445	52623	Thioredoxin-like_sf; UAS; UBA-like_sf; Ubiquitin-like_domsf; UBX_dom	http://www.ncbi.nlm.nih.gov/homologene/?term=8753	hsa: FAF2 dme: Faf	lipid droplet organization; IMP:MGI. / neutrophil degranulation; TAS:Reactome. / response to unfolded protein; IEA:UniProtKB-KW. / retrograde protein transport, ER to cytosol; IMP:ParkinsonsUK-UCL. / ubiquitin-dependent ERAD pathway; IMP:UniProtKB.	lipase binding; IDA:MGI. / lipase inhibitor activity; IDA:MGI. / ubiquitin binding; IDA:BHF-UCL. / ubiquitin protein ligase binding; IDA:BHF-UCL.	azurophil granule lumen; TAS:Reactome. / endoplasmic reticulum; IDA:HPA. / extracellular region; TAS:Reactome. / lipid droplet; IDA:UniProtKB. / VCP-NPL4-UFD1 AAA ATPase complex; IDA:BHF-UCL.	5 out of 5	#N/A	Evidence at protein level	reviewed
Q96N67	Q96N67	DOCK7	16	681	741	#N/A	#N/A	1	1	1	#N/A	#N/A	2371	294	320	0	0	1.56	0.14	0.16	0	0	51	7	8	0	0	85	10	12	0	0	Dedicator of cytokinesis protein 7	KIAA1771	EIEE23, ZIR2 // dedicator of cytokinesis protein 7 // dedicator of cytokinesis 7	http://www.genenames.org/data/hgnc_data.php?hgnc_id=19190	HGNC:19190	2140	242561	C2_Dock-C; C2_domain_sf; DHR-1_domain; DHR-2; DOCK; DOCK_C; DOCK_C/D_N	http://www.ncbi.nlm.nih.gov/homologene/?term=23566	hsa: DOCK7 dme: Zir	activation of GTPase activity; IDA:BHF-UCL. / axonogenesis; IMP:BHF-UCL. / establishment of neuroblast polarity; IMP:BHF-UCL. / interkinetic nuclear migration; ISS:UniProtKB. / microtubule cytoskeleton organization; IMP:BHF-UCL. / negative regulation of cold-induced thermogenesis; ISS:YuBioLab. / neuron projection development; IMP:BHF-UCL. / positive regulation of peptidyl-serine phosphorylation;…	guanyl-nucleotide exchange factor activity; IEA:UniProtKB-KW. / Rac GTPase binding; IDA:BHF-UCL.	axon; TAS:BHF-UCL. / basal part of cell; TAS:BHF-UCL. / focal adhesion; HDA:UniProtKB. / growth cone; TAS:BHF-UCL. / neuron projection; TAS:BHF-UCL.	5 out of 5	#N/A	Evidence at protein level	reviewed
Q96RQ3	Q96RQ3	MCCC1	61	40	781	368	18	1	1	1	1	1	1402	1558	306	320	2106	11.71	15.13	0	0	81.23	24	25	7	8	33	96	97	10	12	307	Methylcrotonoyl-CoA carboxylase subunit alpha, mitochondrial	MCCA	MCC-B, MCCA // methylcrotonoyl-CoA carboxylase subunit alpha, mitochondrial, 3-methylcrotonyl-CoA carboxylase 1, 3-methylcrotonyl-CoA carboxylase biotin-containing subunit, 3-methylcrotonyl-CoA:carbon dioxide ligase subunit alpha, MCCase subunit alpha, methylcrotonoyl-CoA carboxylase 1 (alpha), methylcrotonoyl-CoA carboxylase alpha, methylcrotonoyl-Coenzyme A carboxylase 1 (alpha) // methylcroton…	http://www.genenames.org/data/hgnc_data.php?hgnc_id=6936	HGNC:6936	725	80473	ATP-grasp; ATP_grasp_subdomain_1; BC-like_N; Biotin_BS; Biotin_carboxylation_dom; Biotin_COase_C; Biotin_lipoyl; CbamoylP_synth_lsu-like_ATP-bd; PreATP-grasp_dom_sf; Rudment_hybrid_motif; Single_hybrid_motif	http://www.ncbi.nlm.nih.gov/homologene/?term=10603	hsa: MCCC1 dme: CG2118	biotin metabolic process; TAS:Reactome. / leucine catabolic process; ISS:ParkinsonsUK-UCL. / protein heterooligomerization; NAS:ParkinsonsUK-UCL.	ATP binding; IEA:UniProtKB-KW. / biotin binding; NAS:UniProtKB. / biotin carboxylase activity; NAS:ParkinsonsUK-UCL. / metal ion binding; IEA:InterPro. / methylcrotonoyl-CoA carboxylase activity; IEA:UniProtKB-EC.	3-methylcrotonyl-CoA carboxylase complex, mitochondrial; TAS:ParkinsonsUK-UCL. / cytosol; TAS:Reactome. / methylcrotonoyl-CoA carboxylase complex; IDA:ParkinsonsUK-UCL. / mitochondrial matrix; IDA:ParkinsonsUK-UCL. / mitochondrion; IDA:HPA.	5 out of 5	#N/A	Evidence at protein level	reviewed
Q99832	Q99832	CCT7	62	53	65	56	79	1	1	1	1	1	1398	1340	1366	987	1108	10.73	12.77	12.05	3.98	4.85	24	22	23	19	19	92	79	96	44	57	T-complex protein 1 subunit eta	CCTH, NIP7-1	CCTETA, CCTH, NIP7-1, TCP1ETA // T-complex protein 1 subunit eta, CCT-eta, HIV-1 Nef interacting protein, TCP-1-eta, chaperonin containing t-complex polypeptide 1, eta subunit // chaperonin containing TCP1 subunit 7	http://www.genenames.org/data/hgnc_data.php?hgnc_id=1622	HGNC:1622	543	59367	Chap_CCT_eta; Chaperone_TCP-1; Chaperonin_TCP-1_CS; Cpn60/TCP-1; GroEL-like_apical_dom_sf; GROEL-like_equatorial_sf; TCP-1-like_intermed_sf	http://www.ncbi.nlm.nih.gov/homologene/?term=4694	hsa: CCT7 sce: CCT7 dme: Tcp-1eta	binding of sperm to zona pellucida; IEA:Ensembl. / positive regulation of establishment of protein localization to telomere; IMP:BHF-UCL. / positive regulation of protein localization to Cajal body; HMP:BHF-UCL. / positive regulation of telomerase RNA localization to Cajal body; HMP:BHF-UCL. / positive regulation of telomere maintenance via telomerase; IMP:BHF-UCL. / protein folding; TAS:Reactome…	ATP binding; IEA:UniProtKB-KW. / identical protein binding; IEA:Ensembl. / unfolded protein binding; TAS:ProtInc.	cell body; IEA:Ensembl. / chaperonin-containing T-complex; IDA:UniProtKB. / cytoplasm; TAS:ProtInc. / cytosol; TAS:Reactome. / extracellular exosome; HDA:UniProtKB. / microtubule; IDA:UniProtKB.	5 out of 5	#N/A	Evidence at protein level	reviewed
Q9BUF5	Q9BUF5	TUBB6	39	22	24	20	23	6	6	6	5	6	891	931	879	637	1019	10.17	5.72	8.23	2.79	8.23	16	16	15	13	17	76	62	72	45	72	Tubulin beta-6 chain	#N/A	FPVEPD, HsT1601, TUBB-5 // tubulin beta-6 chain, class V beta-tubulin, tubulin beta MGC4083, tubulin beta class V, tubulin, beta 6 // tubulin beta 6 class V	http://www.genenames.org/data/hgnc_data.php?hgnc_id=20776	HGNC:20776	446	49857	Beta-tubulin_BS; Beta_tubulin; Tub_FtsZ_C; Tubulin; Tubulin/FtsZ_2-layer-sand-dom; Tubulin/FtsZ_C_sf; Tubulin/FtsZ_GTPase_sf; Tubulin_C; Tubulin_CS; Tubulin_FtsZ_GTPase	http://www.ncbi.nlm.nih.gov/homologene/?term=69414	hsa: TUBB6	microtubule cytoskeleton organization; IBA:GO_Central. / microtubule-based process; IBA:GO_Central. / mitotic cell cycle; IBA:GO_Central.	GTP binding; IBA:GO_Central. / GTPase activity; IEA:InterPro. / structural constituent of cytoskeleton; IBA:GO_Central.	cytoplasm; IBA:GO_Central. / extracellular exosome; HDA:UniProtKB. / microtubule; IDA:UniProtKB. / nucleus; HDA:UniProtKB.	5 out of 5	#N/A	Evidence at protein level	reviewed
Q9BW27	Q9BW27	NUP85	364	234	692	676	309	1	1	1	1	1	518	669	337	177	491	1.05	1.33	0	0	0	11	11	6	4	9	18	22	12	4	11	Nuclear pore complex protein Nup85	NUP75, PCNT1	FROUNT, NPHS17, Nup75 // nuclear pore complex protein Nup85, nucleoporin 85kDa, nucleoporin Nup75, nucleoporin Nup85 // nucleoporin 85	http://www.genenames.org/data/hgnc_data.php?hgnc_id=8734	HGNC:8734	656	75019	Nucleoporin_Nup85	http://www.ncbi.nlm.nih.gov/homologene/?term=11755	hsa: NUP85 dme: Nup75	lamellipodium assembly; IEA:Ensembl. / macrophage chemotaxis; IEA:Ensembl. / mRNA export from nucleus; IBA:GO_Central. / positive regulation of transcription, DNA-templated; IBA:GO_Central. / protein import into nucleus; IBA:GO_Central. / viral process; TAS:Reactome.	structural constituent of nuclear pore; IBA:GO_Central.	condensed chromosome kinetochore; IEA:UniProtKB-SubCell. / cytosol; IDA:HPA. / membrane; HDA:UniProtKB. / nuclear envelope; TAS:Reactome. / nuclear membrane; IEA:UniProtKB-SubCell. / nuclear pore outer ring; IDA:UniProtKB. / nucleus; IDA:HPA. / spindle; IEA:UniProtKB-SubCell.	5 out of 5	#N/A	Evidence at protein level	reviewed
Q9H0U4	Q9H0U4	RAB1B	362	341	295	479	544	2	3	2	1	1	379	270	360	256	320	3.66	2.06	3.66	1.32	2.06	8	6	7	6	8	18	12	18	8	14	Ras-related protein Rab-1B	#N/A	// ras-related protein Rab-1B, small GTP-binding protein // RAB1B, member RAS oncogene family	http://www.genenames.org/data/hgnc_data.php?hgnc_id=18370	HGNC:18370	201	22171	P-loop_NTPase; Small_GTP-bd_dom; Small_GTPase	http://www.ncbi.nlm.nih.gov/homologene/?term=128838	hsa: RAB1B	autophagy; IEA:UniProtKB-KW. / COPII vesicle coating; TAS:Reactome. / endoplasmic reticulum to Golgi vesicle-mediated transport; IGI:UniProtKB. / intracellular protein transport; IBA:GO_Central. / positive regulation of glycoprotein metabolic process; IGI:UniProtKB. / post-translational protein modification; TAS:Reactome. / Rab protein signal transduction; IBA:GO_Central. / regulation of autophag…	GTP binding; IDA:UniProtKB. / GTPase activity; IBA:GO_Central.	cytosol; TAS:Reactome. / endoplasmic reticulum membrane; TAS:Reactome. / endoplasmic reticulum-Golgi intermediate compartment membrane; TAS:Reactome. / extracellular exosome; HDA:UniProtKB. / Golgi apparatus; IDA:LIFEdb. / Golgi membrane; IBA:GO_Central. / phagophore assembly site membrane; IDA:UniProtKB. / transport vesicle; TAS:Reactome.	5 out of 5	#N/A	Evidence at protein level	reviewed
Q9H993	Q9H993	ARMT1	769	521	1130	#N/A	#N/A	1	1	1	#N/A	#N/A	273	367	194	0	0	1.1	0.98	0.64	0	0	5	8	4	0	0	12	11	8	0	0	Protein-glutamate O-methyltransferase	#N/A	C6orf211 // protein-glutamate O-methyltransferase, UPF0364 protein C6orf211 // acidic residue methyltransferase 1	http://www.genenames.org/data/hgnc_data.php?hgnc_id=17872	HGNC:17872	441	51172	AF1104-like_sf; ARMT1; DUF89	http://www.ncbi.nlm.nih.gov/homologene/?term=41557	hsa: C6orf211 sce: YMR027W dme: CG11474	cellular response to DNA damage stimulus; IEA:UniProtKB-KW. / methylation; IDA:UniProtKB. / regulation of response to DNA damage stimulus; IMP:UniProtKB.	enzyme binding; IPI:UniProtKB. / protein carboxyl O-methyltransferase activity; IDA:UniProtKB. / S-adenosylmethionine-dependent methyltransferase activity; IDA:UniProtKB.	#N/A	5 out of 5	CAUTION: Has been reportedly associated with a protein carboxyl methyltransferase activity, but whether this protein indeed has such an activity remains to be determined (PubMed:25732820). It has been later shown to belong to a family of metal-dependent phosphatases implicated in metabolite damage-control (PubMed:27322068). {ECO:0000269|PubMed:27322068, ECO:0000305|PubMed:25732820}.	Evidence at protein level	reviewed
Q9H9B4	Q9H9B4	SFXN1	286	230	348	259	417	1	1	1	1	1	611	675	577	430	400	3.5	3.12	1.89	1.03	1.64	12	12	11	9	8	21	19	14	10	16	Sideroflexin-1	#N/A	SLC56A1, TCC // sideroflexin-1, tricarboxylate carrier protein // sideroflexin 1	http://www.genenames.org/data/hgnc_data.php?hgnc_id=16085	HGNC:16085	322	35619	Mtc	http://www.ncbi.nlm.nih.gov/homologene/?term=41494	hsa: SFXN1 dme: CG11739	erythrocyte differentiation; IEA:Ensembl. / iron ion homeostasis; IEA:UniProtKB-KW. / iron ion transport; IEA:Ensembl.	ion transmembrane transporter activity; IEA:InterPro.	integral component of membrane; IEA:UniProtKB-KW. / mitochondrial membrane; IEA:UniProtKB-SubCell. / mitochondrion; IDA:HPA.	5 out of 5	#N/A	Evidence at protein level	reviewed
Q9HB71	Q9HB71	CACYBP	467	284	293	826	570	1	1	1	1	1	432	591	642	132	305	5	11.28	14.59	0.61	2.3	8	11	10	4	7	17	25	27	5	13	Calcyclin-binding protein	S100A6BP, SIP	GIG5, PNAS-107, S100A6BP, SIP // calcyclin-binding protein, S100A6-binding protein, Siah-interacting protein (SIP), growth-inhibiting gene 5 protein, hCacyBP // calcyclin binding protein	http://www.genenames.org/data/hgnc_data.php?hgnc_id=30423	HGNC:30423	228	26210	CacyBP_N; CS_CacyBP; CS_dom; HSP20-like_chaperone; SGS_dom; Siah-Interact_N	http://www.ncbi.nlm.nih.gov/homologene/?term=7649	hsa: CACYBP dme: CG3226	heart development; IBA:GO_Central.	protein homodimerization activity; IPI:UniProtKB. / S100 protein binding; IEA:InterPro. / tubulin binding; IEA:InterPro. / ubiquitin protein ligase binding; IEA:InterPro.	beta-catenin destruction complex; IDA:UniProtKB. / cytosol; IDA:HPA. / extracellular exosome; HDA:UniProtKB. / nucleoplasm; IDA:HPA. / nucleus; IBA:GO_Central.	5 out of 5	#N/A	Evidence at protein level	reviewed
Q9NRZ9	Q9NRZ9	HELLS	95	83	645	45	708	1	1	1	1	1	1109	1108	357	1107	237	2.17	2.07	0	0	0	25	23	8	26	7	41	36	8	42	7	Lymphoid-specific helicase	#N/A	ICF4, LSH, Nbla10143, PASG, SMARCA6 // lymphoid-specific helicase, SWI/SNF2-related, matrix-associated, actin-dependent regulator of chromatin, subfamily A, member 6, proliferation-associated SNF2-like protein // helicase, lymphoid specific	http://www.genenames.org/data/hgnc_data.php?hgnc_id=4861	HGNC:4861	838	97074	Helicase_ATP-bd; Helicase_C; P-loop_NTPase; SNF2-like_sf; SNF2_N	http://www.ncbi.nlm.nih.gov/homologene/?term=50037	hsa: HELLS sce: IRC5	cell cycle; IEA:UniProtKB-KW. / cell division; IEA:UniProtKB-KW. / lymphocyte proliferation; ISS:UniProtKB. / maintenance of DNA methylation; ISS:UniProtKB. / methylation-dependent chromatin silencing; ISS:UniProtKB. / multicellular organism development; ISS:UniProtKB. / pericentric heterochromatin assembly; ISS:UniProtKB.	ATP binding; IEA:UniProtKB-KW. / helicase activity; IEA:UniProtKB-KW.	chromosome, centromeric region; ISS:UniProtKB. / nucleus; IEA:UniProtKB-SubCell. / pericentric heterochromatin; ISS:UniProtKB.	5 out of 5	#N/A	Evidence at protein level	reviewed
Q9NY59	Q9NY59	SMPD3	21	1294	2281	#N/A	#N/A	1	1	1	#N/A	#N/A	2244	135	44	0	0	124.84	0	0	0	0	29	3	1	0	0	452	8	2	0	0	Sphingomyelin phosphodiesterase 3	#N/A	NSMASE2 // sphingomyelin phosphodiesterase 3, nSMase-2, neutral sphingomyelinase 2, neutral sphingomyelinase II // sphingomyelin phosphodiesterase 3	http://www.genenames.org/data/hgnc_data.php?hgnc_id=14240	HGNC:14240	655	71081	Endo/exonu/phosph_ase_sf	http://www.ncbi.nlm.nih.gov/homologene/?term=10260	hsa: SMPD3	cell cycle; IEA:UniProtKB-KW. / hematopoietic progenitor cell differentiation; IEA:Ensembl. / peptide hormone secretion; IEA:Ensembl. / positive regulation of ceramide biosynthetic process; TAS:Reactome. / positive regulation of exosomal secretion; ISS:BHF-UCL. / sphingomyelin catabolic process; TAS:ProtInc. / sphingomyelin metabolic process; IBA:GO_Central.	metal ion binding; IEA:UniProtKB-KW. / sphingomyelin phosphodiesterase activity; IBA:GO_Central.	cytoplasm; IBA:GO_Central. / Golgi cis cisterna; IEA:Ensembl. / Golgi membrane; IEA:UniProtKB-SubCell. / plasma membrane; TAS:Reactome.	5 out of 5	#N/A	Evidence at protein level	reviewed
Q9UHD1	Q9UHD1	CHORDC1	326	328	328	556	239	1	1	1	1	1	562	519	595	219	586	3.83	3.83	3.45	0.94	2.47	12	11	11	6	11	25	20	22	9	19	Cysteine and histidine-rich domain-containing protein 1	CHP1	CHP1 // cysteine and histidine-rich domain-containing protein 1, CHORD-containing protein 1, CHP-1, chord domain-containing protein 1, cysteine and histidine-rich domain (CHORD) containing 1, cysteine and histidine-rich domain (CHORD)-containing, zinc-binding protein 1, morgana, protein morgana // cysteine and histidine rich domain containing 1	http://www.genenames.org/data/hgnc_data.php?hgnc_id=14525	HGNC:14525	332	37490	CHORD_dom; CHORD_protein; CS_dom; HSP20-like_chaperone	http://www.ncbi.nlm.nih.gov/homologene/?term=8111	hsa: CHORDC1 dme: CHORD	chaperone-mediated protein folding; ISS:UniProtKB. / negative regulation of Rho-dependent protein serine/threonine kinase activity; IEA:Ensembl. / regulation of cellular response to heat; ISS:UniProtKB. / regulation of centrosome duplication; IEA:Ensembl.	ADP binding; IEA:Ensembl. / ATP binding; IEA:Ensembl. / Hsp90 protein binding; IPI:UniProtKB. / zinc ion binding; IEA:Ensembl.	#N/A	5 out of 5	#N/A	Evidence at protein level	reviewed
Q9Y281	Q9Y281	CFL2	413	#N/A	434	#N/A	322	2	#N/A	2	#N/A	2	221	0	252	0	185	1.27	0	1.68	0	0.93	4	0	5	0	3	10	0	8	0	8	Cofilin-2	#N/A	NEM7 // cofilin-2, cofilin 2 (muscle), cofilin, muscle isoform, nemaline myopathy type 7 // cofilin 2	http://www.genenames.org/data/hgnc_data.php?hgnc_id=1875	HGNC:1875	166	18737	ADF-H; ADF-H/Gelsolin-like_dom_sf; ADF/Cofilin	http://www.ncbi.nlm.nih.gov/homologene/?term=129115	hsa: CFL2 sce: COF1	actin filament depolymerization; IDA:UniProtKB. / actin filament fragmentation; IEA:Ensembl. / muscle cell cellular homeostasis; IEA:Ensembl. / positive regulation of actin filament depolymerization; IMP:UniProtKB. / sarcomere organization; IEA:Ensembl. / skeletal muscle tissue development; IEA:Ensembl.	actin filament binding; ISS:UniProtKB.	actin cytoskeleton; IEA:InterPro. / extracellular exosome; HDA:UniProtKB. / extracellular space; HDA:UniProtKB. / I band; IDA:UniProtKB. / nuclear matrix; IEA:UniProtKB-SubCell. / Z disc; IDA:UniProtKB.	5 out of 5	#N/A	Evidence at protein level	reviewed
Q9Y295	Q9Y295	DRG1	211	250	588	404	248	1	1	1	1	1	731	633	385	295	574	3.06	1.54	1.18	0.86	1.75	14	12	8	7	10	21	13	11	8	14	Developmentally-regulated GTP-binding protein 1	#N/A	NEDD3 // developmentally-regulated GTP-binding protein 1, DRG-1, NEDD-3, TRAFAC GTPase DRG1, neural precursor cell expressed developmentally down-regulated protein 3, neural precursor cell expressed, developmentally down-regulated 3, translation factor GTPase DRG1 // developmentally regulated GTP binding protein 1	http://www.genenames.org/data/hgnc_data.php?hgnc_id=3029	HGNC:3029	367	40542	Beta-grasp_dom_sf; G_OBG; GTP-binding_2; GTP1-OBG_CS; GTP_binding_domain; P-loop_NTPase; Small_GTP-bd_dom; TGS; TGS-like	http://www.ncbi.nlm.nih.gov/homologene/?term=3060	hsa: DRG1 sce: RBG1 dme: 128up	cytoplasmic translation; IBA:GO_Central. / multicellular organism development; TAS:ProtInc. / transcription, DNA-templated; TAS:ProtInc.	GTP binding; IBA:GO_Central. / identical protein binding; IPI:IntAct. / transcription factor binding; TAS:ProtInc.	cytoplasm; IBA:GO_Central. / cytosol; IDA:HPA. / membrane; HDA:UniProtKB. / nuclear body; IDA:HPA. / polysome; IDA:UniProtKB.	5 out of 5	#N/A	Evidence at protein level	reviewed
Q9Y4L1	Q9Y4L1	HYOU1	133	309	152	480	139	1	1	1	1	1	926	552	954	255	813	1.18	0	0	0	0.95	19	11	20	6	17	30	16	33	8	28	Hypoxia up-regulated protein 1	GRP170, ORP150	GRP-170, Grp170, HSP12A, IMD59, ORP-150, ORP150 // hypoxia up-regulated protein 1, 150 kDa oxygen-regulated protein, 170 kDa glucose-regulated protein, epididymis secretory sperm binding protein, oxygen regulated protein (150kD) // hypoxia up-regulated 1	http://www.genenames.org/data/hgnc_data.php?hgnc_id=16931	HGNC:16931	999	111335	Heat_shock_70_CS; HSP70_C_sf; HSP70_peptide-bd_sf; Hsp_70_fam	http://www.ncbi.nlm.nih.gov/homologene/?term=4658	hsa: HYOU1 dme: CG2918	cellular response to hypoxia; IDA:ParkinsonsUK-UCL. / endoplasmic reticulum to Golgi vesicle-mediated transport; IDA:ParkinsonsUK-UCL. / IRE1-mediated unfolded protein response; TAS:Reactome. / negative regulation of endoplasmic reticulum stress-induced neuron intrinsic apoptotic signaling pathway; IEA:Ensembl. / negative regulation of hypoxia-induced intrinsic apoptotic signaling pathway; IDA:Pa…	ATP binding; IEA:UniProtKB-KW. / chaperone binding; ISS:ParkinsonsUK-UCL.	endocytic vesicle lumen; TAS:Reactome. / endoplasmic reticulum; IBA:GO_Central. / endoplasmic reticulum chaperone complex; IBA:GO_Central. / endoplasmic reticulum lumen; TAS:Reactome. / extracellular exosome; HDA:UniProtKB. / extracellular region; TAS:Reactome. / focal adhesion; HDA:UniProtKB. / membrane; HDA:UniProtKB. / smooth endoplasmic reticulum; ISS:ParkinsonsUK-UCL.	5 out of 5	#N/A	Evidence at protein level	reviewed
Q9Y6A9	Q9Y6A9	SPCS1	1566	1679	1457	#N/A	1453	1	1	1	#N/A	1	99	83	127	0	78	2.56	0	2.56	0	1.76	2	1	2	0	2	5	3	6	0	4	Signal peptidase complex subunit 1	SPC12	HSPC033, SPC1, SPC12, YJR010C-A // signal peptidase complex subunit 1, SPase 12 kDa subunit, microsomal signal peptidase 12 kDa subunit, signal peptidase 12kDa, signal peptidase complex 12 kDa subunit, signal peptidase complex subunit 1 homolog // signal peptidase complex subunit 1	http://www.genenames.org/data/hgnc_data.php?hgnc_id=23401	HGNC:23401	102	11805	Spc1; SPC12	http://www.ncbi.nlm.nih.gov/homologene/?term=40915	hsa: SPCS1	protein targeting to ER; IBA:GO_Central. / proteolysis; TAS:UniProtKB. / signal peptide processing; IBA:GO_Central.	peptidase activity; IEA:UniProtKB-KW.	endoplasmic reticulum membrane; TAS:Reactome. / integral component of endoplasmic reticulum membrane; IDA:UniProtKB. / organelle membrane; IEA:UniProtKB-SubCell. / signal peptidase complex; IBA:GO_Central.	5 out of 5	#N/A	Evidence at protein level	reviewed

## Sheet: enriched_hits_4C
accession	accession_isoform	symbol	hit_3C	hit_4C	hit_4N	hit_mT	hit_mock	member_3C	member_4C	member_4N	member_mT	member_mock	mascot_score_3C	mascot_score_4C	mascot_score_4N	mascot_score_mT	mascot_score_mock	emPAI_3C	emPAI_4C	emPAI_4N	emPAI_mT	emPAI_mock	unique_3C	unique_4C	unique_4N	unique_mT	unique_mock	pep_3C	pep_4C	pep_4N	pep_mT	pep_mock	description	synonyms	synonyms NCBI	taxon db url	taxon db	length	molweight	interpro	homologies url	homologies	biological process	molecular function	cellular component	Annotation	Caution	Protein.existence	Status
A0A0C4DFL7	A0A0C4DFL7	CYP51A1	384	215	600	972	353	1	1	1	1	1	499	705	380	105	448	1.18	1.87	0.84	0.12	1.06	10	15	8	2	12	14	21	13	2	17	Lanosterol 14-alpha demethylase	#N/A	CP51, CYP51, CYPL1, LDM, P450-14DM, P450L1 // lanosterol 14-alpha demethylase, CYPLI, cytochrome P450 51A1, cytochrome P450, 51 (lanosterol 14-alpha-demethylase), cytochrome P450, family 51, subfamily A, polypeptide 1, cytochrome P450-14DM, cytochrome P45014DM, cytochrome P450LI, sterol 14-alpha demethylase // cytochrome P450 family 51 subfamily A member 1	http://www.genenames.org/data/hgnc_data.php?hgnc_id=2649	HGNC:2649	509	57278	Cyt_P450; Cyt_P450_CS; Cyt_P450_E_grp-IV; Cyt_P450_sf	http://www.ncbi.nlm.nih.gov/homologene/?term=55488	hsa: CYP51A1 sce: ERG11	cholesterol biosynthetic process via 24,25-dihydrolanosterol; IEA:Ensembl.	heme binding; IEA:InterPro. / iron ion binding; IEA:InterPro. / sterol 14-demethylase activity; IEA:Ensembl.	endoplasmic reticulum; IDA:HPA. / integral component of membrane; IEA:UniProtKB-KW.	5 out of 5	CAUTION: It is uncertain whether Met-1 or Met-7 is the initiator. {ECO:0000305}.	Evidence at protein level	reviewed
O00487	O00487	PSMD14	586	537	682	622	578	1	1	1	1	1	360	360	342	196	301	2.58	2.93	2.27	0.89	2.27	6	6	7	4	7	14	17	15	7	14	26S proteasome non-ATPase regulatory subunit 14	POH1	PAD1, POH1, RPN11 // 26S proteasome non-ATPase regulatory subunit 14, 26S proteasome regulatory subunit rpn11, 26S proteasome-associated PAD1 homolog 1, proteasome (prosome, macropain) 26S subunit, non-ATPase, 14, testis tissue sperm-binding protein Li 69n // proteasome 26S subunit, non-ATPase 14	http://www.genenames.org/data/hgnc_data.php?hgnc_id=16889	HGNC:16889	310	34577	JAMM/MPN+_dom; MPN; PSMD14; Rpn11/EIF3F_C	http://www.ncbi.nlm.nih.gov/homologene/?term=4240	hsa: PSMD14 sce: RPN11 dme: Rpn11	double-strand break repair via homologous recombination; IMP:UniProtKB. / double-strand break repair via nonhomologous end joining; IMP:UniProtKB. / neutrophil degranulation; TAS:Reactome. / post-translational protein modification; TAS:Reactome. / proteasome-mediated ubiquitin-dependent protein catabolic process; IBA:GO_Central. / protein deubiquitination; IBA:GO_Central. / protein K63-linked deu…	endopeptidase activator activity; IMP:UniProtKB. / Lys63-specific deubiquitinase activity; TAS:Reactome. / metal ion binding; IEA:UniProtKB-KW. / metallopeptidase activity; IBA:GO_Central. / proteasome binding; IDA:UniProtKB. / thiol-dependent ubiquitin-specific protease activity; IBA:GO_Central. / thiol-dependent ubiquitinyl hydrolase activity; IMP:UniProtKB.	cytosol; TAS:Reactome. / cytosolic proteasome complex; IEA:Ensembl. / extracellular region; TAS:Reactome. / ficolin-1-rich granule lumen; TAS:Reactome. / nucleoplasm; TAS:Reactome. / nucleus; HDA:UniProtKB. / proteasome accessory complex; ISS:UniProtKB. / proteasome complex; IDA:UniProtKB. / proteasome regulatory particle, lid subcomplex; IMP:UniProtKB. / secretory granule lumen; TAS:Reactome.	5 out of 5	#N/A	Evidence at protein level	reviewed
O14654	O14654	IRS4	20	46	108	344	105	1	1	1	1	1	2248	1489	1118	343	963	4.1	1.87	1.1	0.18	0.78	42	30	22	7	19	113	58	40	9	27	Insulin receptor substrate 4	#N/A	IRS-4, PY160 // insulin receptor substrate 4, 160 kDa phosphotyrosine protein, phosphoprotein of 160 kDa, pp160 // insulin receptor substrate 4	http://www.genenames.org/data/hgnc_data.php?hgnc_id=6128	HGNC:6128	1257	133768	IRS; IRS_PTB; PH-like_dom_sf; PH_domain	http://www.ncbi.nlm.nih.gov/homologene/?term=136777	hsa: IRS4	insulin receptor signaling pathway; IBA:GO_Central. / signal transduction; TAS:ProtInc.	insulin receptor binding; IBA:GO_Central. / phosphatidylinositol 3-kinase binding; IBA:GO_Central. / SH3/SH2 adaptor activity; TAS:ProtInc.	cytosol; IBA:GO_Central. / plasma membrane; IBA:GO_Central.	5 out of 5	#N/A	Evidence at protein level	reviewed
O14925	O14925	TIMM23	1170	1085	1587	#N/A	738	1	1	1	#N/A	1	157	174	112	0	226	0.76	1.03	0.53	0	1.33	3	3	2	0	4	4	5	3	0	6	Mitochondrial import inner membrane translocase subunit Tim23	TIM23	TIM23 // mitochondrial import inner membrane translocase subunit Tim23, translocase of inner mitochondrial membrane 23 homolog, translocase of the inner mitochondrial membrane // translocase of inner mitochondrial membrane 23	http://www.genenames.org/data/hgnc_data.php?hgnc_id=17312	HGNC:17312	209	21943	Tim23	http://www.ncbi.nlm.nih.gov/homologene/?term=9651	hsa: TIMM23 dme: CG40042	protein import into mitochondrial matrix; IBA:GO_Central. / protein targeting to mitochondrion; TAS:ProtInc.	P-P-bond-hydrolysis-driven protein transmembrane transporter activity; IEA:InterPro. / protein transmembrane transporter activity; IBA:GO_Central.	integral component of mitochondrial inner membrane; IDA:BHF-UCL. / mitochondrial inner membrane; IDA:UniProtKB. / mitochondrial intermembrane space; IDA:MGI. / mitochondrion; IDA:HPA. / TIM23 mitochondrial import inner membrane translocase complex; IDA:BHF-UCL.	5 out of 5	#N/A	Evidence at protein level	reviewed
O43765	O43765	SGTA	#N/A	399	1352	#N/A	#N/A	#N/A	1	1	#N/A	#N/A	0	459	147	0	0	0	2.32	0.32	0	0	0	9	3	0	0	0	15	3	0	0	Small glutamine-rich tetratricopeptide repeat-containing protein alpha	SGT, SGT1	SGT, alphaSGT, hSGT // small glutamine-rich tetratricopeptide repeat-containing protein alpha, UBP, alpha-SGT, protein containing three tetratricopeptide repeats, small glutamine-rich tetratricopeptide repeat (TPR)-containing, alpha, vpu-binding protein // small glutamine rich tetratricopeptide repeat containing alpha	http://www.genenames.org/data/hgnc_data.php?hgnc_id=10819	HGNC:10819	313	34063	SGTA_dimer; TPR-contain_dom; TPR-like_helical_dom_sf; TPR_1; TPR_repeat	http://www.ncbi.nlm.nih.gov/homologene/?term=31122	hsa: SGTA	chaperone-mediated protein folding; IEA:Ensembl. / negative regulation of ER-associated ubiquitin-dependent protein catabolic process; IDA:UniProtKB. / negative regulation of ubiquitin-dependent protein catabolic process; IDA:UniProtKB. / positive regulation of chaperone-mediated protein folding; IBA:GO_Central. / positive regulation of ER-associated ubiquitin-dependent protein catabolic process;…	BAT3 complex binding; IPI:ParkinsonsUK-UCL. / identical protein binding; IPI:IntAct. / protein self-association; IDA:UniProtKB. / protein-containing complex scaffold activity; IBA:GO_Central.	cytoplasm; IDA:UniProtKB. / cytosol; IDA:ParkinsonsUK-UCL. / extrinsic component of synaptic vesicle membrane; IEA:Ensembl. / membrane; IDA:ParkinsonsUK-UCL. / nucleus; IDA:UniProtKB. / TRC complex; IBA:GO_Central.	5 out of 5	#N/A	Evidence at protein level	reviewed
O60814	O60814	HIST1H2BK	#N/A	740	592	408	477	#N/A	2	2	1	2	0	236	354	293	343	0	12.98	51.28	0	100.1	0	4	7	6	7	0	36	76	49	74	Histone H2B type 1-K	H2BFT, HIRIP1	H2B/S, H2BFAiii, H2BFT, H2BK // histone H2B type 1-K, H2B K, H2B histone family, member T, HIRA-interacting protein 1, histone 1, H2bk, histone cluster 1, H2bk, histone family member // histone cluster 1 H2B family member k	http://www.genenames.org/data/hgnc_data.php?hgnc_id=13954	HGNC:13954	126	13890	Histone-fold; Histone_H2A/H2B/H3; Histone_H2B	http://www.ncbi.nlm.nih.gov/homologene/?term=135980	hsa: HIST1H2BK	antibacterial humoral response; IDA:UniProtKB. / antimicrobial humoral immune response mediated by antimicrobial peptide; IDA:UniProtKB. / defense response to Gram-negative bacterium; IDA:UniProtKB. / defense response to Gram-positive bacterium; IDA:UniProtKB. / innate immune response in mucosa; IDA:UniProtKB. / killing of cells of other organism; IDA:UniProtKB. / nucleosome assembly; IBA:GO_Cent…	DNA binding; IBA:GO_Central. / protein heterodimerization activity; IEA:InterPro.	cytosol; IDA:HPA. / extracellular space; IDA:UniProtKB. / nucleoplasm; IDA:HPA. / nucleosome; IEA:UniProtKB-KW. / nucleus; IDA:UniProtKB.	5 out of 5	#N/A	Evidence at protein level	reviewed
O75251	O75251	NDUFS7	1438	901	1565	1443	1412	1	1	1	1	1	115	215	114	46	82	0	1.2	0.3	0	0	2	5	2	1	2	2	6	2	1	2	NADH dehydrogenase [ubiquinone] iron-sulfur protein 7, mitochondrial	#N/A	CI-20, CI-20KD, MC1DN3, MY017, PSST // NADH dehydrogenase [ubiquinone] iron-sulfur protein 7, mitochondrial, NADH dehydrogenase (ubiquinone) Fe-S protein 7, 20kDa (NADH-coenzyme Q reductase), NADH-coenzyme Q reductase, NADH-ubiquinone oxidoreductase 20 kDa subunit, NADH:ubiquinone oxidoreductase PSST subunit, PSST subunit, complex I 20kDa subunit, complex I, mitochondrial respiratory chain, 20-KD…	http://www.genenames.org/data/hgnc_data.php?hgnc_id=7714	HGNC:7714	213	23564	NADH_UbQ_OxRdtase-like_20kDa; NADH_UQ_OxRdtase_20Kd_su	http://www.ncbi.nlm.nih.gov/homologene/?term=11535	hsa: NDUFS7 dme: CG9172	aerobic respiration; IBA:GO_Central. / electron transport coupled proton transport; IBA:GO_Central. / mitochondrial electron transport, NADH to ubiquinone; NAS:UniProtKB. / mitochondrial respiratory chain complex I assembly; IMP:UniProtKB.	4 iron, 4 sulfur cluster binding; IEA:UniProtKB-KW. / metal ion binding; IEA:UniProtKB-KW. / NADH dehydrogenase (ubiquinone) activity; IBA:GO_Central. / oxidoreductase activity, acting on NAD(P)H, quinone or similar compound as acceptor; NAS:UniProtKB. / protease binding; IEA:Ensembl. / quinone binding; IEA:InterPro.	mitochondrial matrix; TAS:Reactome. / mitochondrial respiratory chain complex I; IDA:UniProtKB. / neuron projection; IEA:Ensembl. / neuronal cell body; IEA:Ensembl. / synaptic membrane; IEA:Ensembl.	5 out of 5	#N/A	Evidence at protein level	reviewed
O75293	O75293	GADD45B	#N/A	811	1913	1350	#N/A	#N/A	1	1	1	#N/A	0	244	74	54	0	0	2.29	0	0	0	0	4	2	1	0	0	7	2	2	0	Growth arrest and DNA damage-inducible protein GADD45 beta	MYD118	GADD45BETA, MYD118 // growth arrest and DNA damage-inducible protein GADD45 beta, myeloid differentiation primary response protein MyD118, negative growth regulatory protein MyD118 // growth arrest and DNA damage inducible beta	http://www.genenames.org/data/hgnc_data.php?hgnc_id=4096	HGNC:4096	160	17818	GADD45; L30e-like; Ribosomal_L7Ae/L30e/S12e/Gad45	http://www.ncbi.nlm.nih.gov/homologene/?term=7433	hsa: GADD45B	activation of MAPKK activity; IEA:Ensembl. / activation of MAPKKK activity; IDA:UniProtKB. / apoptotic process; IEA:UniProtKB-KW. / cell differentiation; IEA:UniProtKB-KW. / multicellular organism development; IEA:UniProtKB-KW. / negative regulation of protein kinase activity; IEA:Ensembl. / positive regulation of apoptotic process; IDA:UniProtKB. / positive regulation of JNK cascade; IDA:UniProt…	#N/A	cytoplasm; IDA:UniProtKB. / nucleus; IDA:UniProtKB.	5 out of 5	#N/A	Evidence at protein level	reviewed
O75396	O75396	SEC22B	758	530	957	916	783	1	1	1	1	1	278	362	246	116	212	3.03	3.03	1.43	0.46	0.66	6	6	4	2	4	14	17	9	3	5	Vesicle-trafficking protein SEC22b	SEC22L1	ERS-24, SEC22L1 // vesicle-trafficking protein SEC22b, ER-Golgi SNARE of 24 kDa, SEC22 vesicle trafficking protein homolog B, SEC22 vesicle trafficking protein-like 1 // SEC22 homolog B, vesicle trafficking protein (gene/pseudogene)	http://www.genenames.org/data/hgnc_data.php?hgnc_id=10700	HGNC:10700	215	24593	Longin-like_dom_sf; Longin_dom; Synaptobrevin	http://www.ncbi.nlm.nih.gov/homologene/?term=3597	hsa: SEC22B sce: SEC22 dme: Sec22	antigen processing and presentation of exogenous peptide antigen via MHC class I, TAP-dependent; TAS:Reactome. / COPII vesicle coating; TAS:Reactome. / endoplasmic reticulum to Golgi vesicle-mediated transport; IBA:GO_Central. / negative regulation of autophagosome assembly; IMP:UniProtKB. / positive regulation of protein catabolic process; IMP:UniProtKB. / protein transport; IEA:UniProtKB-KW. / …	SNAP receptor activity; IBA:GO_Central. / syntaxin binding; IEA:Ensembl.	endoplasmic reticulum; IBA:GO_Central. / endoplasmic reticulum membrane; IBA:GO_Central. / endoplasmic reticulum-Golgi intermediate compartment; IDA:UniProtKB. / endoplasmic reticulum-Golgi intermediate compartment membrane; TAS:Reactome. / ER to Golgi transport vesicle membrane; IDA:UniProtKB. / Golgi membrane; IBA:GO_Central. / integral component of membrane; IEA:UniProtKB-KW. / melanosome; IEA…	5 out of 5	#N/A	Evidence at protein level	reviewed
O75663	O75663	TIPRL	763	1042	1427	#N/A	590	1	1	1	#N/A	1	277	183	132	0	295	1.71	1.46	0.82	0	1.46	7	5	4	0	8	10	10	6	0	10	TIP41-like protein	TIP_i2	TIP, TIP41, TIPRL1 // TIP41-like protein, TIP41, TOR signaling pathway regulator-like, putative MAPK-activating protein PM10, type 2A-interacting protein // TOR signaling pathway regulator	http://www.genenames.org/data/hgnc_data.php?hgnc_id=30231	HGNC:30231	272	31444	TIP41-like	http://www.ncbi.nlm.nih.gov/homologene/?term=7140	hsa: TIPRL sce: TIP41 dme: CG9578	DNA damage checkpoint; IMP:UniProtKB. / negative regulation of phosphoprotein phosphatase activity; IDA:UniProtKB. / signal transduction; IBA:GO_Central. / TOR signaling; IBA:GO_Central.	#N/A	cytosol; IBA:GO_Central.	5 out of 5	#N/A	Evidence at protein level	reviewed
O75694	O75694	NUP155	149	47	96	189	88	1	1	1	1	1	891	1478	1207	532	1069	0.71	1.33	1.06	0	0.86	20	26	22	13	23	30	45	37	15	32	Nuclear pore complex protein Nup155	KIAA0791	ATFB15, N155 // nuclear pore complex protein Nup155, 155 kDa nucleoporin, nucleoporin 155kD, nucleoporin 155kDa // nucleoporin 155	http://www.genenames.org/data/hgnc_data.php?hgnc_id=8063	HGNC:8063	1391	155199	Nucleoporin_Nup133/Nup155_C; Nucleoporin_Nup133/Nup155_N; Nucleoporin_Nup155	http://www.ncbi.nlm.nih.gov/homologene/?term=43155	hsa: NUP155 dme: Nup154	atrial cardiac muscle cell action potential; IEA:Ensembl. / mRNA export from nucleus; TAS:Reactome. / nuclear envelope organization; IDA:MGI. / protein import into nucleus; IBA:GO_Central. / protein localization to nuclear inner membrane; IBA:GO_Central. / transcription-dependent tethering of RNA polymerase II gene DNA at nuclear periphery; IBA:GO_Central. / viral process; TAS:Reactome.	structural constituent of nuclear pore; IBA:GO_Central. / transporter activity; TAS:ProtInc.	membrane; HDA:UniProtKB. / nuclear envelope; IDA:MGI. / nuclear membrane; IDA:HPA. / nuclear pore inner ring; IBA:GO_Central.	5 out of 5	#N/A	Evidence at protein level	reviewed
O75915	O75915	ARL6IP5	#N/A	1590	#N/A	#N/A	#N/A	#N/A	1	#N/A	#N/A	#N/A	0	93	0	0	0	0	1.06	0	0	0	0	2	0	0	0	0	5	0	0	0	PRA1 family protein 3	DERP11, JWA, PRA2, PRAF3	DERP11, GTRAP3-18, HSPC127, JWA, PRAF3, Yip6b, addicsin, hp22, jmx // PRA1 family protein 3, ADP-ribosylation factor GTPase 6 interacting protein 5, ADP-ribosylation factor-like 6 interacting protein 5, ADP-ribosylation factor-like protein 6-interacting protein 5, ADP-ribosylation-like factor 6 interacting protein 5, ARL-6-interacting protein 5, JM5, PRA1 domain family 3, aip-5, cytoskeleton-rela…	http://www.genenames.org/data/hgnc_data.php?hgnc_id=16937	HGNC:16937	188	21615	Prenylated_rab_accept_PRA1	http://www.ncbi.nlm.nih.gov/homologene/?term=4673	hsa: ARL6IP5 dme: Jwa	intrinsic apoptotic signaling pathway in response to oxidative stress; IDA:UniProtKB. / L-glutamate transmembrane transport; ISS:UniProtKB. / negative regulation of L-glutamate import across plasma membrane; ISS:UniProtKB. / negative regulation of mitochondrial membrane potential; IMP:UniProtKB. / positive regulation of apoptotic process; IMP:UniProtKB. / positive regulation of cysteine-type endo…	#N/A	cytoskeleton; IEA:UniProtKB-SubCell. / endoplasmic reticulum membrane; IEA:UniProtKB-SubCell. / integral component of membrane; IEA:UniProtKB-KW. / membrane; HDA:UniProtKB. / plasma membrane; IEA:UniProtKB-SubCell.	5 out of 5	#N/A	Evidence at protein level	reviewed
O94925	O94925-3	GLS	419	232	566	786	245	1	1	1	1	1	470	672	400	142	579	0.97	1.39	0.7	0	1.17	8	9	7	4	11	17	22	15	6	21	Glutaminase kidney isoform, mitochondrial	GLS1, KIAA0838	AAD20, GAC, GAM, GLS1, KGA // glutaminase kidney isoform, mitochondrial, K-glutaminase, L-glutamine amidohydrolase, glutaminase C, glutaminase, phosphate-activated // glutaminase	http://www.genenames.org/data/hgnc_data.php?hgnc_id=4331	HGNC:4331	669	73461	Ankyrin_rpt; Ankyrin_rpt-contain_dom; Ankyrin_rpt-contain_sf; Beta-lactam/transpept-like; Glutaminase	http://www.ncbi.nlm.nih.gov/homologene/?term=22726	hsa: GLS dme: CG42708	cellular amino acid biosynthetic process; TAS:Reactome. / chemical synaptic transmission; IEA:Ensembl. / glutamate biosynthetic process; IDA:UniProtKB. / glutamate secretion; TAS:Reactome. / glutamine catabolic process; IDA:UniProtKB. / protein homotetramerization; IDA:UniProtKB. / regulation of respiratory gaseous exchange by neurological system process; IEA:Ensembl. / suckling behavior; IEA:Ens…	glutaminase activity; IDA:UniProtKB.	cytosol; IEA:UniProtKB-SubCell. / mitochondrial matrix; TAS:Reactome. / mitochondrion; IDA:UniProtKB.	5 out of 5	CAUTION: Isoform 3 is predicted to be expressed at very low levels due to a premature stop codon in the mRNA, leading to nonsense-mediated mRNA decay. Contrary to expectations, it has been shown to be well expressed, and the encoded protein is detected in mitochondria (PubMed:11015561, PubMed:17940881, PubMed:22228304). {ECO:0000269|PubMed:11015561, ECO:0000269|PubMed:17940881, ECO:0000269|PubMed…	Evidence at protein level	reviewed
O95372	O95372	LYPLA2	1151	1034	1325	1123	1187	1	1	1	1	1	160	184	152	81	116	2.08	2.08	1.4	0.46	0.65	4	3	3	2	3	10	12	7	3	5	Acyl-protein thioesterase 2	APT2	APT-2, APT2, DJ886K2.4 // acyl-protein thioesterase 2, LPL-II, lysoPLA II, lysophospholipase II, testicular tissue protein Li 3 // lysophospholipase 2	http://www.genenames.org/data/hgnc_data.php?hgnc_id=6738	HGNC:6738	231	24737	AB_hydrolase; PLipase/COase/thioEstase	http://www.ncbi.nlm.nih.gov/homologene/?term=100964	hsa: LYPLA2 dme: CG18815	axon guidance; TAS:Reactome. / fatty acid metabolic process; IEA:UniProtKB-KW. / protein depalmitoylation; IDA:UniProtKB.	cadherin binding; HDA:BHF-UCL. / carboxylic ester hydrolase activity; IBA:GO_Central. / palmitoyl-(protein) hydrolase activity; IDA:UniProtKB.	cytoplasm; IDA:BHF-UCL. / cytosol; TAS:Reactome. / extracellular exosome; HDA:UniProtKB. / Golgi stack; IEA:Ensembl.	5 out of 5	#N/A	Evidence at protein level	reviewed
O95816	O95816	BAG2	2214	470	1328	#N/A	#N/A	1	1	1	#N/A	#N/A	41	398	151	0	0	0.14	8.21	0.69	0	0	1	8	4	0	0	1	18	4	0	0	BAG family molecular chaperone regulator 2	#N/A	BAG-2, dJ417I1.2 // BAG family molecular chaperone regulator 2, bcl-2-associated athanogene 2, dJ417I1.2 (BAG-family molecular chaperone regulator 2) // BCL2 associated athanogene 2	http://www.genenames.org/data/hgnc_data.php?hgnc_id=938	HGNC:938	211	23772	BAG2; BAG_domain	http://www.ncbi.nlm.nih.gov/homologene/?term=31233	hsa: BAG2 dme: CG7945	negative regulation of protein binding; IDA:ARUK-UCL. / negative regulation of protein ubiquitination; IDA:ARUK-UCL. / negative regulation of ubiquitin protein ligase activity; IDA:ARUK-UCL. / positive regulation of proteasomal protein catabolic process; ISS:ARUK-UCL. / positive regulation of protein processing; IMP:ARUK-UCL. / protein folding; TAS:ProtInc. / protein metabolic process; IDA:MGI. /…	adenyl-nucleotide exchange factor activity; IDA:UniProtKB. / chaperone binding; IPI:ARUK-UCL. / heat shock protein binding; IEA:Ensembl. / identical protein binding; IPI:IntAct. / ion channel binding; IPI:ARUK-UCL. / tau protein binding; NAS:ARUK-UCL. / ubiquitin protein ligase binding; IEA:Ensembl.	axon; ISS:ARUK-UCL. / chaperone complex; IPI:ARUK-UCL. / cytosol; TAS:Reactome. / dendrite; ISS:ARUK-UCL. / dendritic microtubule; IEA:Ensembl.	5 out of 5	#N/A	Evidence at protein level	reviewed
P00387	P00387	CYB5R3	796	619	407	1004	995	1	1	1	1	1	262	321	526	100	153	1.09	1.51	5.3	0.2	0.32	5	7	8	2	4	11	12	24	2	5	NADH-cytochrome b5 reductase 3	DIA1	B5R, DIA1 // NADH-cytochrome b5 reductase 3, NADH-cytochrome b5 reductase 3 membrane-bound form, NADH-cytochrome b5 reductase 3 soluble form, diaphorase-1, mutant NADH-cytochrome b5 reductase // cytochrome b5 reductase 3	http://www.genenames.org/data/hgnc_data.php?hgnc_id=2873	HGNC:2873	301	34235	Cbr1-like_FAD-bd_dom; FAD-bd_FR_type; Flavoprot_Pyr_Nucl_cyt_Rdtase; FNR_nucleotide-bd; NADH-Cyt_B5_reductase; OxRdtase_FAD/NAD-bd; Riboflavin_synthase-like_b-brl	#N/A	#N/A	blood circulation; TAS:ProtInc. / cholesterol biosynthetic process; IEA:UniProtKB-KW. / L-ascorbic acid metabolic process; TAS:Reactome. / neutrophil degranulation; TAS:Reactome.	ADP binding; IEA:Ensembl. / AMP binding; IEA:Ensembl. / cytochrome-b5 reductase activity, acting on NAD(P)H; TAS:Reactome. / FAD binding; IDA:UniProtKB. / NAD binding; IEA:Ensembl.	azurophil granule lumen; TAS:Reactome. / cytoplasm; TAS:ProtInc. / endoplasmic reticulum; IDA:HPA. / endoplasmic reticulum membrane; IEA:UniProtKB-SubCell. / extracellular region; TAS:Reactome. / hemoglobin complex; TAS:ProtInc. / lipid droplet; IDA:UniProtKB. / membrane; HDA:UniProtKB. / mitochondrial outer membrane; TAS:Reactome. / mitochondrion; HDA:UniProtKB.	5 out of 5	#N/A	Evidence at protein level	reviewed
P00403	P00403	MT-CO2	786	631	774	644	819	1	1	1	1	1	265	314	307	189	201	2.38	3.88	3.88	1.08	1.65	5	6	5	3	3	13	16	15	9	11	Cytochrome c oxidase subunit 2	#N/A	COII, MTCO2 // // mitochondrially encoded cytochrome c oxidase II	http://www.genenames.org/data/hgnc_data.php?hgnc_id=7421	HGNC:7421	227	25565	CcO_II-like_C; CcO_II_C; Copper_CuA; Cupredoxin; Cyt_c_oxidase_su2; Cyt_c_oxidase_su2_TM_dom; Cyt_c_oxidase_su2_TM_sf	http://www.ncbi.nlm.nih.gov/homologene/?term=5017	hsa: COX2 sce: COX2 dme: COX2	ATP synthesis coupled electron transport; IBA:GO_Central. / lactation; IEA:Ensembl. / mitochondrial electron transport, cytochrome c to oxygen; NAS:UniProtKB. / positive regulation of ATP biosynthetic process; IEA:Ensembl. / positive regulation of hydrogen peroxide biosynthetic process; IEA:Ensembl. / positive regulation of necrotic cell death; IEA:Ensembl. / response to cold; IEA:Ensembl.	copper ion binding; IEA:InterPro. / cytochrome-c oxidase activity; NAS:UniProtKB.	integral component of membrane; IEA:UniProtKB-KW. / membrane; HDA:UniProtKB. / mitochondrial inner membrane; IDA:CAFA. / mitochondrial respiratory chain complex IV; IBA:GO_Central. / mitochondrion; IDA:UniProtKB. / respiratory chain complex IV; IDA:UniProtKB.	5 out of 5	#N/A	Evidence at protein level	reviewed
P04181	P04181	OAT	296	101	123	239	137	1	1	1	1	1	604	1013	1050	454	833	2.24	7.64	15.6	1.19	4.84	12	19	20	11	17	22	40	51	12	36	Ornithine aminotransferase, mitochondrial	#N/A	GACR, HOGA, OATASE, OKT // ornithine aminotransferase, mitochondrial, gyrate atrophy, ornithine delta-aminotransferase, ornithine-oxo-acid aminotransferase, testicular tissue protein Li 130 // ornithine aminotransferase	http://www.genenames.org/data/hgnc_data.php?hgnc_id=8091	HGNC:8091	439	48535	Aminotrans_3; Orn_aminotrans; Orn_aminotrans_mito; PyrdxlP-dep_Trfase; PyrdxlP-dep_Trfase_dom1; PyrdxlP-dep_Trfase_major	http://www.ncbi.nlm.nih.gov/homologene/?term=231	hsa: OAT sce: CAR2 dme: Oat	arginine catabolic process to glutamate; IBA:GO_Central. / arginine catabolic process to proline via ornithine; IBA:GO_Central. / cellular amino acid biosynthetic process; TAS:Reactome. / L-proline biosynthetic process; IEA:UniProtKB-UniPathway. / protein hexamerization; IDA:UniProtKB. / visual perception; TAS:ProtInc.	ornithine-oxo-acid transaminase activity; EXP:Reactome. / pyridoxal phosphate binding; IBA:GO_Central.	cytoplasm; IBA:GO_Central. / mitochondrial matrix; TAS:Reactome. / mitochondrion; IDA:HPA. / nucleoplasm; IDA:HPA.	5 out of 5	#N/A	Evidence at protein level	reviewed
P04350	P04350	TUBB4A	39	22	24	20	23	3	3	3	2	3	1462	1527	1595	1339	1647	104.15	80.48	153.17	30.3	104.15	21	23	23	23	25	205	175	203	147	208	Tubulin beta-4A chain	TUBB4, TUBB5	DYT4, TUBB4, beta-5 // tubulin beta-4A chain, dystonia 4, torsion (autosomal dominant), tubulin beta-4 chain, tubulin, beta 4, tubulin, beta, 5 // tubulin beta 4A class IVa	http://www.genenames.org/data/hgnc_data.php?hgnc_id=20774	HGNC:20774	444	49586	Beta-tubulin_BS; Beta_tubulin; Tub_FtsZ_C; Tubulin; Tubulin/FtsZ_2-layer-sand-dom; Tubulin/FtsZ_C_sf; Tubulin/FtsZ_GTPase_sf; Tubulin_C; Tubulin_CS; Tubulin_FtsZ_GTPase	http://www.ncbi.nlm.nih.gov/homologene/?term=55952	hsa: TUBB4A dme: betaTub60D	ciliary basal body-plasma membrane docking; TAS:Reactome. / G2/M transition of mitotic cell cycle; TAS:Reactome. / microtubule cytoskeleton organization; IBA:GO_Central. / microtubule-based process; IBA:GO_Central. / mitotic cell cycle; IBA:GO_Central. / negative regulation of microtubule polymerization; IMP:CAFA. / regulation of G2/M transition of mitotic cell cycle; TAS:Reactome.	calcium ion binding; IMP:CAFA. / GTP binding; IBA:GO_Central. / GTPase activity; IEA:InterPro. / structural constituent of cytoskeleton; IBA:GO_Central.	axoneme; IDA:UniProtKB. / cytoplasm; IBA:GO_Central. / cytosol; TAS:Reactome. / extracellular exosome; HDA:UniProtKB. / internode region of axon; IEA:Ensembl. / microtubule; IDA:UniProtKB. / myelin sheath; IEA:Ensembl. / neuronal cell body; IEA:Ensembl. / nucleus; HDA:UniProtKB.	5 out of 5	#N/A	Evidence at protein level	reviewed
P04406	P04406	GAPDH	77	117	82	120	109	1	1	1	1	1	1236	960	1268	731	940	248.7	134.22	779.04	12.86	50.57	20	18	19	12	16	154	91	290	65	87	Glyceraldehyde-3-phosphate dehydrogenase	GAPD	G3PD, GAPD, HEL-S-162eP // glyceraldehyde-3-phosphate dehydrogenase, OCAS, p38 component, Oct1 coactivator in S phase, 38 Kd component, aging-associated gene 9 protein, epididymis secretory sperm binding protein Li 162eP, peptidyl-cysteine S-nitrosylase GAPDH // glyceraldehyde-3-phosphate dehydrogenase	http://www.genenames.org/data/hgnc_data.php?hgnc_id=4141	HGNC:4141	335	36053	GlycerAld/Erythrose_P_DH; GlycerAld_3-P_DH_AS; GlycerAld_3-P_DH_cat; GlycerAld_3-P_DH_NAD(P)-bd; Glyceraldehyde-3-P_DH_1; NAD(P)-bd_dom_sf	http://www.ncbi.nlm.nih.gov/homologene/?term=107053	hsa: GAPDH sce: TDH1 sce: TDH3 sce: TDH2 dme: Gapdh2 dme: Gapdh1	antimicrobial humoral immune response mediated by antimicrobial peptide; IDA:UniProtKB. / canonical glycolysis; TAS:Reactome. / cellular response to interferon-gamma; IDA:UniProtKB. / defense response to fungus; IDA:UniProtKB. / gluconeogenesis; TAS:Reactome. / glycolytic process; IBA:GO_Central. / killing by host of symbiont cells; IDA:UniProtKB. / killing of cells of other organism; IDA:UniProt…	aspartic-type endopeptidase inhibitor activity; IDA:UniProtKB. / disordered domain specific binding; IPI:CAFA. / glyceraldehyde-3-phosphate dehydrogenase (NAD+) (phosphorylating) activity; EXP:Reactome. / identical protein binding; IPI:IntAct. / microtubule binding; ISS:UniProtKB. / NAD binding; IEA:InterPro. / NADP binding; IEA:InterPro. / peptidyl-cysteine S-nitrosylase activity; ISS:UniProtKB.	cytoplasm; IDA:UniProtKB. / cytosol; IDA:HPA. / extracellular exosome; HDA:UniProtKB. / GAIT complex; IDA:UniProtKB. / intracellular membrane-bounded organelle; IDA:HPA. / lipid droplet; IDA:UniProtKB. / membrane; HDA:UniProtKB. / microtubule cytoskeleton; ISS:UniProtKB. / nuclear membrane; IDA:HPA. / nucleus; HDA:UniProtKB. / perinuclear region of cytoplasm; IEA:UniProtKB-SubCell. / plasma membr…	5 out of 5	#N/A	Evidence at protein level	reviewed
P05091	P05091	ALDH2	966	358	620	1428	304	1	1	1	1	2	202	489	366	47	410	0.48	1.33	0.66	0	0.76	6	10	9	1	10	7	15	11	1	12	Aldehyde dehydrogenase, mitochondrial	ALDM	ALDH-E2, ALDHI, ALDM // aldehyde dehydrogenase, mitochondrial, ALDH class 2, acetaldehyde dehydrogenase 2, aldehyde dehydrogenase 2 family (mitochondrial), epididymis secretory sperm binding protein, liver mitochondrial ALDH, nucleus-encoded mitochondrial aldehyde dehydrogenase 2 // aldehyde dehydrogenase 2 family member	http://www.genenames.org/data/hgnc_data.php?hgnc_id=404	HGNC:404	517	56381	Ald_DH/histidinol_DH; Ald_DH_C; Ald_DH_CS_CYS; Ald_DH_CS_GLU; Ald_DH_N; Aldehyde_DH_dom	http://www.ncbi.nlm.nih.gov/homologene/?term=55480	hsa: ALDH2 sce: ALD5 dme: Aldh	alcohol metabolic process; TAS:ProtInc. / carbohydrate metabolic process; TAS:ProtInc. / ethanol catabolic process; IEA:UniProtKB-UniPathway. / ethanol oxidation; TAS:Reactome.	aldehyde dehydrogenase (NAD) activity; IDA:CACAO. / aldehyde dehydrogenase [NAD(P)+] activity; TAS:ProtInc. / electron transfer activity; TAS:UniProtKB. / glyceraldehyde-3-phosphate dehydrogenase (NAD+) (non-phosphorylating) activity; IEA:UniProtKB-EC. / NAD binding; ISS:CAFA.	extracellular exosome; HDA:UniProtKB. / mitochondrial matrix; TAS:Reactome.	5 out of 5	#N/A	Evidence at protein level	reviewed
P05165	P05165	PCCA	34	28	282	1212	9	1	1	1	1	1	1866	1743	665	71	2810	8.33	7.62	1.71	0.08	79.45	33	31	15	2	42	93	107	28	2	299	Propionyl-CoA carboxylase alpha chain, mitochondrial	#N/A	// propionyl-CoA carboxylase alpha chain, mitochondrial, PCCase alpha subunit, pccA complementation group, propanoyl-CoA:carbon dioxide ligase alpha subunit, propionyl CoA carboxylase, alpha polypeptide, propionyl Coenzyme A carboxylase, alpha polypeptide, propionyl-CoA carboxylase alpha subunit // propionyl-CoA carboxylase subunit alpha	http://www.genenames.org/data/hgnc_data.php?hgnc_id=8653	HGNC:8653	728	80059	ATP-grasp; BC-like_N; Biotin_BS; Biotin_carboxylation_dom; Biotin_COase_C; Biotin_lipoyl; CbamoylP_synth_lsu-like_ATP-bd; PreATP-grasp_dom_sf; Rudment_hybrid_motif; Single_hybrid_motif	http://www.ncbi.nlm.nih.gov/homologene/?term=236	hsa: PCCA	biotin metabolic process; TAS:Reactome.	ATP binding; IEA:UniProtKB-KW. / biotin binding; TAS:ProtInc. / enzyme binding; IPI:UniProtKB. / metal ion binding; IEA:InterPro. / propionyl-CoA carboxylase activity; TAS:ProtInc.	cytosol; TAS:Reactome. / mitochondrial matrix; TAS:Reactome.	5 out of 5	#N/A	Evidence at protein level	reviewed
P05387	P05387	RPLP2	1508	986	#N/A	1163	#N/A	1	1	#N/A	1	#N/A	107	193	0	76	0	0.68	3.72	0	0.68	0	2	4	0	2	0	2	7	0	2	0	60S acidic ribosomal protein P2	D11S2243E, RPP2	D11S2243E, LP2, P2, RPP2 // 60S acidic ribosomal protein P2, acidic ribosomal phosphoprotein P2, large ribosomal subunit protein P2, renal carcinoma antigen NY-REN-44, ribosomal protein, large, P2 // ribosomal protein lateral stalk subunit P2	http://www.genenames.org/data/hgnc_data.php?hgnc_id=10377	HGNC:10377	115	11665	P1/P2_N_sf; Ribosomal_L12	http://www.ncbi.nlm.nih.gov/homologene/?term=133574	hsa: RPLP2	nuclear-transcribed mRNA catabolic process, nonsense-mediated decay; TAS:Reactome. / SRP-dependent cotranslational protein targeting to membrane; TAS:Reactome. / translation; NAS:UniProtKB. / translational elongation; IEA:InterPro. / translational initiation; TAS:Reactome.	structural constituent of ribosome; IDA:GO_Central.	cytosol; TAS:Reactome. / cytosolic large ribosomal subunit; IDA:GO_Central. / extracellular exosome; HDA:UniProtKB. / focal adhesion; HDA:UniProtKB. / membrane; HDA:UniProtKB. / synapse; IEA:Ensembl.	5 out of 5	#N/A	Evidence at protein level	reviewed
P06493	P06493	CDK1	239	161	283	274	257	1	1	1	1	1	669	834	664	411	560	4.32	12.48	0	0	0	13	17	12	9	11	27	39	27	14	21	Cyclin-dependent kinase 1	CDC2, CDC28A, CDKN1, P34CDC2	CDC2, CDC28A, P34CDC2 // cyclin-dependent kinase 1, cell cycle controller CDC2, cell division control protein 2 homolog, cell division cycle 2, G1 to S and G2 to M, cell division protein kinase 1, p34 protein kinase // cyclin dependent kinase 1	http://www.genenames.org/data/hgnc_data.php?hgnc_id=1722	HGNC:1722	297	34095	Kinase-like_dom_sf; Prot_kinase_dom; Protein_kinase_ATP_BS; Ser/Thr_kinase_AS	http://www.ncbi.nlm.nih.gov/homologene/?term=68203	hsa: CDK1 dme: cdc2	activation of MAPK activity; TAS:Reactome. / anaphase-promoting complex-dependent catabolic process; TAS:Reactome. / animal organ regeneration; IEA:Ensembl. / apoptotic process; IEA:UniProtKB-KW. / cell aging; IEA:Ensembl. / cell division; IEA:UniProtKB-KW. / cell migration; TAS:UniProtKB. / cell proliferation; IEA:Ensembl. / cellular response to hydrogen peroxide; IEA:Ensembl. / centrosome cycle…	ATP binding; IEA:UniProtKB-KW. / chromatin binding; IEA:Ensembl. / cyclin binding; IDA:MGI. / cyclin-dependent protein kinase activity; IDA:UniProtKB. / cyclin-dependent protein serine/threonine kinase activity; IDA:UniProtKB. / histone kinase activity; IDA:UniProtKB. / Hsp70 protein binding; IEA:Ensembl. / protein kinase activity; IDA:MGI. / protein serine/threonine kinase activity; IDA:UniProtK…	centrosome; IDA:UniProtKB. / cyclin B1-CDK1 complex; IMP:CAFA. / cyclin-dependent protein kinase holoenzyme complex; IDA:UniProtKB. / cytoplasm; IBA:GO_Central. / cytosol; IDA:HPA. / endoplasmic reticulum membrane; TAS:Reactome. / extracellular exosome; HDA:UniProtKB. / membrane; HDA:UniProtKB. / midbody; IDA:UniProtKB. / mitochondrial matrix; IEA:Ensembl. / mitochondrion; TAS:UniProtKB. / mitoti…	5 out of 5	#N/A	Evidence at protein level	reviewed
P07437	P07437	TUBB	39	22	24	20	23	1	1	2	1	1	1749	1864	1852	1640	1906	185.67	153.17	352.22	58.23	225.03	24	25	27	25	28	247	214	256	179	260	Tubulin beta chain	TUBB5	CDCBM6, CSCSC1, M40, OK/SW-cl.56, TUBB1, TUBB5 // tubulin beta chain, beta Ib tubulin, epididymis secretory sperm binding protein, tubulin beta-1 chain, tubulin beta-5 chain, tubulin, beta polypeptide // tubulin beta class I	http://www.genenames.org/data/hgnc_data.php?hgnc_id=20778	HGNC:20778	444	49671	Beta-tubulin_BS; Beta_tubulin; Tub_FtsZ_C; Tubulin; Tubulin/FtsZ_2-layer-sand-dom; Tubulin/FtsZ_C_sf; Tubulin/FtsZ_GTPase_sf; Tubulin_C; Tubulin_CS; Tubulin_FtsZ_GTPase	http://www.ncbi.nlm.nih.gov/homologene/?term=69099	hsa: TUBB	cell division; TAS:BHF-UCL. / cellular process; IDA:DFLAT. / ciliary basal body-plasma membrane docking; TAS:Reactome. / cytoskeleton-dependent intracellular transport; TAS:BHF-UCL. / G2/M transition of mitotic cell cycle; TAS:Reactome. / microtubule cytoskeleton organization; IBA:GO_Central. / microtubule-based process; IBA:GO_Central. / mitotic cell cycle; IBA:GO_Central. / natural killer cell …	GTP binding; IBA:GO_Central. / GTPase activating protein binding; IEA:Ensembl. / GTPase activity; IEA:InterPro. / MHC class I protein binding; IDA:UniProtKB. / protein domain specific binding; IEA:Ensembl. / protein-containing complex binding; IEA:Ensembl. / structural constituent of cytoskeleton; IBA:GO_Central. / structural molecule activity; TAS:BHF-UCL. / ubiquitin protein ligase binding; IPI…	azurophil granule lumen; TAS:Reactome. / cell body; IDA:DFLAT. / cytoplasm; IDA:CAFA. / cytoplasmic ribonucleoprotein granule; IDA:ParkinsonsUK-UCL. / cytoskeleton; TAS:UniProtKB. / extracellular exosome; HDA:UniProtKB. / extracellular region; TAS:Reactome. / membrane raft; IEA:Ensembl. / microtubule; IDA:UniProtKB. / nuclear envelope lumen; IDA:DFLAT. / nucleus; HDA:UniProtKB.	5 out of 5	#N/A	Evidence at protein level	reviewed
P08133	P08133-2	ANXA6	233	344	#N/A	429	#N/A	1	1	#N/A	1	#N/A	649	499	0	283	0	0	1.03	0	0	0	14	11	0	7	0	19	17	0	8	0	Annexin A6	ANX6	ANX6, CBP68, CPB-II, p68, p70 // annexin A6, 67 kDa calelectrin, annexin VI (p68), annexin-6, calcium-binding protein p68, calelectrin, calphobindin II, chromobindin-20, lipocortin VI, testis secretory sperm-binding protein Li 198a // annexin A6	http://www.genenames.org/data/hgnc_data.php?hgnc_id=544	HGNC:544	673	75873	Annexin; Annexin_repeat; Annexin_repeat_CS; Annexin_sf; ANX6	http://www.ncbi.nlm.nih.gov/homologene/?term=55558	hsa: ANXA6 dme: AnnX	apoptotic signaling pathway; IBA:GO_Central. / biomineral tissue development; IBA:GO_Central. / calcium ion import; IBA:GO_Central. / growth plate cartilage chondrocyte differentiation; IBA:GO_Central. / ion transmembrane transport; IMP:UniProtKB. / mitochondrial calcium ion homeostasis; IBA:GO_Central. / negative regulation of sequestering of calcium ion; IBA:GO_Central. / neural crest cell migr…	actin filament binding; IBA:GO_Central. / calcium channel activity; IBA:GO_Central. / calcium ion binding; IEA:InterPro. / calcium-dependent phospholipid binding; IDA:UniProtKB. / calcium-dependent protein binding; IPI:AgBase. / cholesterol binding; IDA:UniProtKB. / chondroitin sulfate binding; IBA:GO_Central. / enzyme binding; IBA:GO_Central. / GTP binding; IMP:UniProtKB. / heparin binding; IBA:…	collagen-containing extracellular matrix; HDA:BHF-UCL. / extracellular exosome; HDA:UniProtKB. / focal adhesion; HDA:UniProtKB. / late endosome membrane; IDA:UniProtKB. / lysosomal membrane; IDA:UniProtKB. / melanosome; IEA:UniProtKB-SubCell. / membrane; HDA:UniProtKB. / mitochondrion; IEA:GOC. / perinuclear region of cytoplasm; IEA:Ensembl.	5 out of 5	#N/A	Evidence at protein level	reviewed
P08243	P08243	ASNS	222	156	442	498	474	1	1	1	1	1	702	849	501	245	364	1.96	3.19	1.31	0.48	0.9	15	17	10	6	8	27	30	21	9	13	Asparagine synthetase [glutamine-hydrolyzing]	TS11	ASNSD, TS11 // asparagine synthetase [glutamine-hydrolyzing], TS11 cell cycle control protein, glutamine-dependent asparagine synthetase // asparagine synthetase (glutamine-hydrolyzing)	http://www.genenames.org/data/hgnc_data.php?hgnc_id=753	HGNC:753	561	64370	Asn_synth_AEB; Asn_synthase; AsnB_N; GATase_2_dom; Ntn_hydrolases_N; Rossmann-like_a/b/a_fold	http://www.ncbi.nlm.nih.gov/homologene/?term=69113	hsa: ASNS	asparagine biosynthetic process; IDA:MGI. / cellular amino acid biosynthetic process; TAS:Reactome. / cellular response to glucose starvation; IDA:UniProtKB. / cellular response to hormone stimulus; IEA:Ensembl. / glutamine metabolic process; IEA:UniProtKB-KW. / L-asparagine biosynthetic process; IEA:UniProtKB-UniPathway. / liver development; IEA:Ensembl. / negative regulation of apoptotic proces…	asparagine synthase (glutamine-hydrolyzing) activity; IDA:UniProtKB. / ATP binding; IEA:UniProtKB-KW. / cofactor binding; IEA:Ensembl. / protein homodimerization activity; IBA:GO_Central.	cytosol; IDA:HPA.	5 out of 5	#N/A	Evidence at protein level	reviewed
P08559	P08559	PDHA1	267	248	422	580	299	1	1	1	1	1	625	633	517	212	499	1.76	4.29	2.43	0.54	2.19	15	14	10	5	11	26	34	19	7	22	Pyruvate dehydrogenase E1 component subunit alpha, somatic form, mitochondrial	PHE1A	PDHA, PDHAD, PDHCE1A, PHE1A // pyruvate dehydrogenase E1 component subunit alpha, somatic form, mitochondrial, PDHE1-A type I, pyruvate dehydrogenase (lipoamide) alpha 1, pyruvate dehydrogenase E1 subunit, pyruvate dehydrogenase alpha 1, pyruvate dehydrogenase complex, E1-alpha polypeptide 1 // pyruvate dehydrogenase E1 alpha 1 subunit	http://www.genenames.org/data/hgnc_data.php?hgnc_id=8806	HGNC:8806	390	43296	DH_E1; Pyrv_DH_E1_asu_subgrp-y; THDP-binding	http://www.ncbi.nlm.nih.gov/homologene/?term=121491	hsa: PDHA1 sce: PDA1	acetyl-CoA biosynthetic process from pyruvate; IDA:UniProtKB. / glucose metabolic process; IEA:UniProtKB-KW. / mitochondrial acetyl-CoA biosynthetic process from pyruvate; IEA:Ensembl. / tricarboxylic acid cycle; IDA:UniProtKB.	pyruvate dehydrogenase (acetyl-transferring) activity; IEA:UniProtKB-EC. / pyruvate dehydrogenase (NAD+) activity; IEA:Ensembl. / pyruvate dehydrogenase activity; IDA:UniProtKB.	mitochondrial matrix; TAS:Reactome. / mitochondrion; IDA:HPA. / myelin sheath; IEA:Ensembl. / nucleolus; IDA:HPA. / nucleus; HDA:UniProtKB. / pyruvate dehydrogenase complex; IDA:UniProtKB.	5 out of 5	#N/A	Evidence at protein level	reviewed
P11172	P11172	UMPS	656	258	581	964	481	1	1	1	1	1	318	623	389	106	357	0.73	2.17	1.07	0.27	0.73	7	14	8	3	8	11	21	13	4	12	Uridine 5'-monophosphate synthase	#N/A	OPRT // uridine 5'-monophosphate synthase, OMPdecase, OPRTase, UMP synthase, orotate phosphoribosyltransferase, orotidine 5'-phosphate decarboxylase // uridine monophosphate synthetase	http://www.genenames.org/data/hgnc_data.php?hgnc_id=12563	HGNC:12563	480	52222	Aldolase_TIM; OMPdecase; OMPdecase_AS; OMPdeCOase_dom; OPRT; Or_phspho_trans_dom; PRibTrfase_dom; PRTase-like; RibuloseP-bd_barrel	http://www.ncbi.nlm.nih.gov/homologene/?term=319	hsa: UMPS dme: r-l	'de novo' pyrimidine nucleobase biosynthetic process; IEA:InterPro. / 'de novo' UMP biosynthetic process; IEA:UniProtKB-UniPathway. / cellular response to drug; IEA:Ensembl. / female pregnancy; IEA:Ensembl. / lactation; IEA:Ensembl. / pyrimidine nucleoside biosynthetic process; TAS:Reactome. / UMP biosynthetic process; IDA:UniProtKB.	identical protein binding; IPI:IntAct. / orotate phosphoribosyltransferase activity; IDA:UniProtKB. / orotidine-5'-phosphate decarboxylase activity; IDA:UniProtKB.	cytoplasm; IDA:UniProtKB. / cytosol; TAS:Reactome. / nucleus; IDA:UniProtKB.	5 out of 5	#N/A	Evidence at protein level	reviewed
P11498	P11498	PC	9	7	163	14	4	1	1	1	1	1	2772	2988	929	1806	3886	15.43	21.12	0.9	2.37	61.61	47	49	20	37	58	194	228	28	69	761	Pyruvate carboxylase, mitochondrial	#N/A	PCB // pyruvate carboxylase, mitochondrial, pyruvic carboxylase // pyruvate carboxylase	http://www.genenames.org/data/hgnc_data.php?hgnc_id=8636	HGNC:8636	1178	129634	Aldolase_TIM; ATP-grasp; BC-like_N; Biotin_BS; Biotin_carboxylation_dom; Biotin_COase_C; Biotin_lipoyl; Carboxylase_cons_dom; CbamoylP_synth_lsu-like_ATP-bd; PreATP-grasp_dom_sf; PYR_CT; Pyruv_COase; Rudment_hybrid_motif; Single_hybrid_motif	http://www.ncbi.nlm.nih.gov/homologene/?term=5422	hsa: PC sce: PYC1 sce: PYC2 dme: CG1516	biotin metabolic process; TAS:Reactome. / gluconeogenesis; IBA:GO_Central. / lipid metabolic process; IEA:UniProtKB-KW. / negative regulation of gene expression; IMP:AgBase. / positive regulation by host of viral process; IMP:AgBase. / positive regulation by host of viral release from host cell; IMP:AgBase. / pyruvate metabolic process; IBA:GO_Central. / viral RNA genome packaging; IMP:AgBase.	ATP binding; TAS:ProtInc. / biotin binding; TAS:ProtInc. / identical protein binding; IPI:IntAct. / metal ion binding; IEA:UniProtKB-KW. / pyruvate carboxylase activity; IBA:GO_Central.	cytoplasm; IDA:AgBase. / cytosol; TAS:Reactome. / mitochondrial matrix; TAS:Reactome. / mitochondrion; IDA:HPA.	5 out of 5	#N/A	Evidence at protein level	reviewed
P11586	P11586	MTHFD1	49	65	79	70	38	1	1	1	1	1	1581	1250	1299	923	1514	4.15	1.57	2.88	0	3.4	35	27	28	22	32	61	39	51	27	55	C-1-tetrahydrofolate synthase, cytoplasmic	MTHFC, MTHFD	CIMAH, MTHFC, MTHFD // C-1-tetrahydrofolate synthase, cytoplasmic, 5,10-methylenetetrahydrofolate dehydrogenase, 5,10-methylenetetrahydrofolate cyclohydrolase, 10-formyltetrahydrofolate synthetase, C1-THF synthase, cytoplasmic C-1-tetrahydrofolate synthase, epididymis secretory sperm binding protein, methylenetetrahydrofolate dehydrogenase (NADP+ dependent) 1, methenyltetrahydrofolate cyclohydrol…	http://www.genenames.org/data/hgnc_data.php?hgnc_id=7432	HGNC:7432	935	101559	Formate_THF_ligase; Formate_THF_ligase_CS; NAD(P)-bd_dom_sf; P-loop_NTPase; THF_DH/CycHdrlase; THF_DH/CycHdrlase_cat_dom; THF_DH/CycHdrlase_CS; THF_DH/CycHdrlase_NAD-bd_dom	http://www.ncbi.nlm.nih.gov/homologene/?term=55940	hsa: MTHFD1 sce: ADE3 dme: pug	10-formyltetrahydrofolate biosynthetic process; IDA:BHF-UCL. / embryonic neurocranium morphogenesis; ISS:BHF-UCL. / embryonic viscerocranium morphogenesis; ISS:BHF-UCL. / folic acid metabolic process; TAS:Reactome. / heart development; ISS:BHF-UCL. / histidine biosynthetic process; IEA:UniProtKB-KW. / methionine biosynthetic process; IMP:BHF-UCL. / methionine metabolic process; ISS:BHF-UCL. / neu…	ATP binding; IEA:UniProtKB-KW. / formate-tetrahydrofolate ligase activity; IDA:BHF-UCL. / methenyltetrahydrofolate cyclohydrolase activity; IDA:BHF-UCL. / methylenetetrahydrofolate dehydrogenase (NAD+) activity; ISS:BHF-UCL. / methylenetetrahydrofolate dehydrogenase (NADP+) activity; IBA:GO_Central. / methylenetetrahydrofolate dehydrogenase [NAD(P)+] activity; IDA:BHF-UCL.	cytoplasm; IBA:GO_Central. / cytosol; IDA:HPA. / extracellular exosome; HDA:UniProtKB. / membrane; HDA:UniProtKB. / mitochondrion; TAS:ProtInc.	5 out of 5	#N/A	Evidence at protein level	reviewed
P11802	P11802	CDK4	239	161	366	1464	1135	4	3	1	1	1	172	385	561	44	126	0.59	2.06	2.69	0	0.32	4	8	13	1	3	6	14	18	1	3	Cyclin-dependent kinase 4	#N/A	CMM3, PSK-J3 // cyclin-dependent kinase 4, cell division protein kinase 4 // cyclin dependent kinase 4	http://www.genenames.org/data/hgnc_data.php?hgnc_id=1773	HGNC:1773	303	33730	Kinase-like_dom_sf; Prot_kinase_dom; Protein_kinase_ATP_BS; Ser/Thr_kinase_AS	http://www.ncbi.nlm.nih.gov/homologene/?term=55429	hsa: CDK4	adipose tissue development; IEA:Ensembl. / animal organ regeneration; IEA:Ensembl. / cell division; IEA:UniProtKB-KW. / cellular response to insulin stimulus; IEA:Ensembl. / cellular response to interleukin-4; IEA:Ensembl. / cellular response to ionomycin; IEA:Ensembl. / cellular response to lipopolysaccharide; IEA:Ensembl. / cellular response to phorbol 13-acetate 12-myristate; IEA:Ensembl. / ci…	ATP binding; IEA:UniProtKB-KW. / cyclin binding; IPI:UniProtKB. / cyclin-dependent protein serine/threonine kinase activity; IDA:BHF-UCL. / cyclin-dependent protein serine/threonine kinase regulator activity; TAS:Reactome. / protein-containing complex binding; IEA:Ensembl.	bicellular tight junction; IEA:Ensembl. / chromatin; IDA:UniProtKB. / cyclin D2-CDK4 complex; IEA:Ensembl. / cyclin-dependent protein kinase holoenzyme complex; IDA:UniProtKB. / cytosol; IDA:UniProtKB. / nuclear membrane; IDA:UniProtKB. / nucleolus; IDA:UniProtKB. / nucleoplasm; TAS:Reactome. / nucleus; IDA:UniProtKB. / perinuclear region of cytoplasm; IEA:Ensembl. / transcription factor complex;…	5 out of 5	#N/A	Evidence at protein level	reviewed
P11908	P11908	PRPS2	268	329	475	#N/A	287	2	2	2	#N/A	2	451	306	437	0	414	2.53	1.46	2.22	0	2.22	9	6	8	0	9	18	13	14	0	15	Ribose-phosphate pyrophosphokinase 2	#N/A	PRSII // ribose-phosphate pyrophosphokinase 2, PPRibP synthetase, PRS-II, phosphoribosyl pyrophosphate synthase II, ribose-phosphate diphosphokinase 2, testicular secretory protein Li 41 // phosphoribosyl pyrophosphate synthetase 2	http://www.genenames.org/data/hgnc_data.php?hgnc_id=9465	HGNC:9465	318	34769	PRib_PP_synth_CS; Pribosyltran_N; PRibTrfase_dom; PRTase-like; Rib-P_diPkinase; Rib-P_diPkinase_bac	http://www.ncbi.nlm.nih.gov/homologene/?term=128301	hsa: PRPS2 sce: PRS3	5-phosphoribose 1-diphosphate biosynthetic process; IBA:GO_Central. / AMP biosynthetic process; IEA:Ensembl. / animal organ regeneration; IEA:Ensembl. / nucleobase-containing compound metabolic process; TAS:ProtInc. / nucleoside metabolic process; IEA:InterPro. / nucleotide biosynthetic process; IBA:GO_Central. / purine nucleotide biosynthetic process; IBA:GO_Central.	ADP binding; IEA:Ensembl. / AMP binding; IEA:Ensembl. / ATP binding; ISS:UniProtKB. / carbohydrate binding; IEA:Ensembl. / GDP binding; IEA:Ensembl. / identical protein binding; IPI:IntAct. / kinase activity; IEA:UniProtKB-KW. / magnesium ion binding; IEA:Ensembl. / protein homodimerization activity; ISS:UniProtKB. / ribose phosphate diphosphokinase activity; ISS:UniProtKB.	cytoplasm; IBA:GO_Central. / ribose phosphate diphosphokinase complex; IBA:GO_Central.	5 out of 5	#N/A	Evidence at protein level	reviewed
P12235	P12235	SLC25A4	#N/A	171	#N/A	#N/A	#N/A	#N/A	2	#N/A	#N/A	#N/A	0	675	0	0	0	0	7.09	0	0	0	0	14	0	0	0	0	61	0	0	0	ADP/ATP translocase 1	ANT1	AAC1, ANT, ANT 1, ANT1, MTDPS12, MTDPS12A, PEO2, PEO3, PEOA2, T1 // ADP/ATP translocase 1, ADP,ATP carrier protein 1, ADP,ATP carrier protein, heart/skeletal muscle, adenine nucleotide translocator 1 (skeletal muscle), heart/skeletal muscle ATP/ADP translocator, solute carrier family 25 (mitochondrial carrier; adenine nucleotide translocator), member 4 // solute carrier family 25 member 4	http://www.genenames.org/data/hgnc_data.php?hgnc_id=10990	HGNC:10990	298	33064	Aden_trnslctor; Mit_carrier; Mitochondrial_carrier_protein; Mitochondrial_sb/sol_carrier; Mt_carrier_dom_sf	http://www.ncbi.nlm.nih.gov/homologene/?term=36058	hsa: SLC25A4 dme: sesB	ADP transport; IMP:UniProtKB. / apoptotic mitochondrial changes; IEA:Ensembl. / generation of precursor metabolites and energy; TAS:ProtInc. / mitochondrial genome maintenance; TAS:ProtInc. / negative regulation of necroptotic process; IMP:BHF-UCL. / regulation of insulin secretion; TAS:Reactome. / viral process; IEA:UniProtKB-KW.	adenine transmembrane transporter activity; TAS:ProtInc. / ATP:ADP antiporter activity; IBA:GO_Central.	integral component of mitochondrial membrane; ISS:UniProtKB. / integral component of plasma membrane; TAS:ProtInc. / mitochondrial inner membrane; TAS:Reactome. / mitochondrion; IDA:HPA. / myelin sheath; IEA:Ensembl.	5 out of 5	#N/A	Evidence at protein level	reviewed
P13797	P13797	PLS3	158	178	57	146	158	1	1	1	1	1	843	789	1399	650	760	2.08	1.46	6.59	0	1.46	19	16	27	15	16	30	22	58	18	25	Plastin-3	#N/A	BMND18, T-plastin // plastin-3, T fimbrin, T plastin // plastin 3	http://www.genenames.org/data/hgnc_data.php?hgnc_id=9091	HGNC:9091	630	70811	Actinin_actin-bd_CS; CH-domain; CH_dom_sf; EF-hand-dom_pair; EF_Hand_1_Ca_BS; EF_hand_dom; Fimbrin/Plastin; PLS3	http://www.ncbi.nlm.nih.gov/homologene/?term=128200	hsa: PLS3	actin filament bundle assembly; IBA:GO_Central. / actin filament network formation; IBA:GO_Central. / bone development; IMP:UniProtKB.	actin filament binding; IBA:GO_Central. / calcium ion binding; IEA:InterPro.	actin filament; IBA:GO_Central. / actin filament bundle; IBA:GO_Central. / cytoplasm; IBA:GO_Central. / cytosol; IDA:HPA. / plasma membrane; IDA:HPA.	5 out of 5	#N/A	Evidence at protein level	reviewed
P13804	P13804	ETFA	591	205	310	1008	368	1	1	1	1	1	357	714	619	99	435	1.68	3.58	3.19	0	1.93	7	13	11	3	8	12	23	20	3	14	Electron transfer flavoprotein subunit alpha, mitochondrial	#N/A	EMA, GA2, MADD // electron transfer flavoprotein subunit alpha, mitochondrial, alpha-ETF, electron transfer flavoprotein alpha subunit, electron transfer flavoprotein, alpha polypeptide, epididymis secretory sperm binding protein, glutaric aciduria II // electron transfer flavoprotein subunit alpha	http://www.genenames.org/data/hgnc_data.php?hgnc_id=3481	HGNC:3481	333	35080	DHS-like_NAD/FAD-binding_dom; ETF_a/b_N; ETF_a/FixB; ETF_alpha_N; ETF_asu_C; ETF_asu_C_CS; Rossmann-like_a/b/a_fold	http://www.ncbi.nlm.nih.gov/homologene/?term=100	hsa: ETFA sce: AIM45 dme: wal	fatty acid beta-oxidation using acyl-CoA dehydrogenase; IDA:UniProtKB.	electron transfer activity; IDA:UniProtKB. / flavin adenine dinucleotide binding; IDA:UniProtKB. / oxidoreductase activity; IDA:UniProtKB.	mitochondrial matrix; TAS:Reactome. / mitochondrion; IDA:HPA.	5 out of 5	#N/A	Evidence at protein level	reviewed
P17066	P17066	HSPA6	#N/A	17	16	#N/A	#N/A	#N/A	3	4	#N/A	#N/A	0	1107	1060	0	0	0	2.21	2.21	0	0	0	21	20	0	0	0	52	40	0	0	Heat shock 70 kDa protein 6	HSP70B'	HSP70B' // heat shock 70 kDa protein 6, epididymis secretory sperm binding protein, heat shock 70 kDa protein B', heat shock 70kD protein 6 (HSP70B'), heat shock 70kDa protein 6 (HSP70B') // heat shock protein family A (Hsp70) member 6	http://www.genenames.org/data/hgnc_data.php?hgnc_id=5239	HGNC:5239	643	71028	Heat_shock_70_CS; HSP70_C_sf; HSP70_peptide-bd_sf; Hsp_70_fam	http://www.ncbi.nlm.nih.gov/homologene/?term=105648	hsa: HSPA6	cellular response to heat; IDA:UniProtKB. / cellular response to unfolded protein; IBA:GO_Central. / chaperone cofactor-dependent protein refolding; IBA:GO_Central. / neutrophil degranulation; TAS:Reactome. / protein refolding; IDA:UniProtKB. / response to unfolded protein; IBA:GO_Central.	ATP binding; IBA:GO_Central. / ATPase activity; IBA:GO_Central. / ATPase activity, coupled; IDA:UniProtKB. / enzyme binding; IPI:BHF-UCL. / heat shock protein binding; IPI:UniProtKB. / misfolded protein binding; IBA:GO_Central. / protein binding involved in protein folding; IBA:GO_Central. / unfolded protein binding; IDA:UniProtKB.	blood microparticle; HDA:UniProtKB. / centriole; IDA:UniProtKB. / cytoplasm; IDA:UniProtKB. / cytosol; IDA:UniProtKB. / extracellular exosome; HDA:UniProtKB. / extracellular region; TAS:Reactome. / ficolin-1-rich granule lumen; TAS:Reactome. / nucleus; IBA:GO_Central. / protein-containing complex; IBA:GO_Central. / secretory granule lumen; TAS:Reactome.	5 out of 5	#N/A	Evidence at protein level	reviewed
P18754	P18754	RCC1	190	194	203	271	135	1	1	1	1	1	779	751	825	415	840	4.78	4.78	6.14	1.02	4.02	14	13	12	8	14	36	34	39	12	31	Regulator of chromosome condensation	CHC1	CHC1, RCC1-I, SNHG3-RCC1 // regulator of chromosome condensation, SNHG3-RCC1 readthrough, cell cycle regulatory protein, guanine nucleotide-releasing protein // regulator of chromosome condensation 1	http://www.genenames.org/data/hgnc_data.php?hgnc_id=1913	HGNC:1913	421	44969	RCC1/BLIP-II; Reg_chr_condens	http://www.ncbi.nlm.nih.gov/homologene/?term=55567	hsa: RCC1 sce: SRM1 dme: Bj1	cell division; IEA:UniProtKB-KW. / chromosome segregation; IMP:UniProtKB. / G1/S transition of mitotic cell cycle; IMP:UniProtKB. / mitotic spindle organization; IDA:UniProtKB. / protein heterotetramerization; IDA:CAFA. / regulation of mitotic nuclear division; IDA:UniProtKB. / spindle assembly; IMP:UniProtKB. / viral process; TAS:Reactome.	chromatin binding; IDA:UniProtKB. / histone binding; IDA:UniProtKB. / nucleosomal DNA binding; IDA:UniProtKB. / nucleosome binding; IMP:CAFA. / protein heterodimerization activity; IPI:CAFA. / Ran GTPase binding; IDA:CAFA. / Ran guanyl-nucleotide exchange factor activity; IDA:UniProtKB. / sulfate binding; IDA:CAFA.	chromatin; IDA:UniProtKB. / condensed nuclear chromosome; IDA:UniProtKB. / cytoplasm; IDA:UniProtKB. / nuclear chromatin; IDA:UniProtKB. / nuclear membrane; IDA:HPA. / nucleoplasm; IDA:HPA. / nucleus; IDA:UniProtKB. / protein-containing complex; IDA:CAFA.	5 out of 5	#N/A	Evidence at protein level	reviewed
P19623	P19623	SRM	372	229	530	353	471	1	1	1	1	1	513	676	422	333	366	6.57	8.1	2.63	1.75	2.31	11	14	9	9	9	27	28	17	13	18	Spermidine synthase	SPS1, SRML1	PAPT, SPDSY, SPS1, SRML1 // spermidine synthase, putrescine aminopropyltransferase, spermidine synthase-1 // spermidine synthase	http://www.genenames.org/data/hgnc_data.php?hgnc_id=11296	HGNC:11296	302	33825	PABS; PABS_CS; SAM-dependent_MTases; Spermi_synthase; Spermi_synthase_euk; Spermidine_synt_N; Spermidine_synt_N_sf	http://www.ncbi.nlm.nih.gov/homologene/?term=40514	hsa: SRM sce: SPE3 dme: SpdS	cellular response to leukemia inhibitory factor; IEA:Ensembl. / polyamine biosynthetic process; IBA:GO_Central. / polyamine metabolic process; TAS:Reactome. / spermidine biosynthetic process; IDA:UniProtKB.	identical protein binding; IPI:IntAct. / protein homodimerization activity; IDA:UniProtKB. / spermidine synthase activity; IDA:UniProtKB.	cytosol; TAS:Reactome.	5 out of 5	#N/A	Evidence at protein level	reviewed
P20618	P20618	PSMB1	#N/A	586	1426	1340	916	#N/A	1	1	1	1	0	339	132	56	174	0	2.64	0.26	0.12	0.6	0	5	2	1	3	0	12	2	1	4	Proteasome subunit beta type-1	PSC5	HC5, PMSB1, PSC5 // proteasome subunit beta type-1, macropain subunit C5, multicatalytic endopeptidase complex subunit C5, proteasome (prosome, macropain) subunit, beta type, 1, proteasome beta 1 subunit, proteasome component C5, proteasome gamma chain, proteasome subunit HC5, testicular secretory protein Li 45 // proteasome subunit beta 1	http://www.genenames.org/data/hgnc_data.php?hgnc_id=9537	HGNC:9537	241	26489	Ntn_hydrolases_N; Proteasome_beta1; Proteasome_bsu_CS; Proteasome_sua/b; Proteasome_suB-type	http://www.ncbi.nlm.nih.gov/homologene/?term=2087	hsa: PSMB1 sce: PRE7 dme: Pros26	neutrophil degranulation; TAS:Reactome. / post-translational protein modification; TAS:Reactome. / proteasomal protein catabolic process; IBA:GO_Central. / proteasomal ubiquitin-independent protein catabolic process; IBA:GO_Central. / proteasome-mediated ubiquitin-dependent protein catabolic process; IBA:GO_Central. / protein deubiquitination; TAS:Reactome. / viral process; IEA:UniProtKB-KW.	endopeptidase activity; IBA:GO_Central. / threonine-type endopeptidase activity; IEA:UniProtKB-KW.	cytoplasm; IBA:GO_Central. / cytosol; TAS:Reactome. / extracellular exosome; HDA:UniProtKB. / extracellular region; TAS:Reactome. / ficolin-1-rich granule lumen; TAS:Reactome. / nucleoplasm; TAS:Reactome. / nucleus; IDA:HPA. / proteasome complex; IDA:UniProtKB. / proteasome core complex; ISS:UniProtKB. / proteasome core complex, beta-subunit complex; ISS:UniProtKB. / secretory granule lumen; TAS:…	5 out of 5	#N/A	Evidence at protein level	reviewed
P21964	P21964	COMT	#N/A	1108	1675	#N/A	#N/A	#N/A	1	1	#N/A	#N/A	0	167	101	0	0	0	1.06	0.68	0	0	0	4	2	0	0	0	7	5	0	0	Catechol O-methyltransferase	MB-COMT	HEL-S-98n // catechol O-methyltransferase, catechol-O-methyltransferase isoform, epididymis secretory sperm binding protein Li 98n, testicular tissue protein Li 42 // catechol-O-methyltransferase	http://www.genenames.org/data/hgnc_data.php?hgnc_id=2228	HGNC:2228	271	30037	Catechol_O-MeTrfase_euk; SAM-dependent_MTases; SAM_O-MeTrfase	http://www.ncbi.nlm.nih.gov/homologene/?term=30982	hsa: COMT	catecholamine catabolic process; IDA:UniProtKB. / cellular response to phosphate starvation; IEA:Ensembl. / developmental process; IBA:GO_Central. / dopamine catabolic process; IEA:Ensembl. / dopamine metabolic process; IBA:GO_Central. / estrogen metabolic process; IEA:Ensembl. / female pregnancy; IEA:Ensembl. / learning; IEA:Ensembl. / methylation; TAS:Reactome. / multicellular organismal reprod…	catechol O-methyltransferase activity; IDA:UniProtKB. / L-dopa O-methyltransferase activity; IEA:UniProtKB-EC. / magnesium ion binding; IEA:InterPro. / methyltransferase activity; TAS:Reactome. / O-methyltransferase activity; TAS:ProtInc. / orcinol O-methyltransferase activity; IEA:UniProtKB-EC.	axon; IBA:GO_Central. / cell body; IEA:Ensembl. / cytosol; TAS:Reactome. / dendrite; IBA:GO_Central. / dendritic spine; IEA:Ensembl. / extracellular exosome; HDA:UniProtKB. / integral component of membrane; IEA:UniProtKB-KW. / intracellular membrane-bounded organelle; IDA:HPA. / membrane; HDA:UniProtKB. / plasma membrane; TAS:Reactome. / postsynaptic membrane; IEA:Ensembl.	5 out of 5	#N/A	Evidence at protein level	reviewed
P22695	P22695	UQCRC2	191	170	245	225	154	1	1	1	1	1	776	809	723	474	766	3.83	4.88	0	1.86	3.24	15	15	12	10	14	33	31	27	19	28	Cytochrome b-c1 complex subunit 2, mitochondrial	#N/A	MC3DN5, QCR2, UQCR2 // cytochrome b-c1 complex subunit 2, mitochondrial, complex III subunit 2, cytochrome bc-1 complex core protein II, ubiquinol-cytochrome c reductase core protein II, ubiquinol-cytochrome-c reductase complex core protein 2 // ubiquinol-cytochrome c reductase core protein 2	http://www.genenames.org/data/hgnc_data.php?hgnc_id=12586	HGNC:12586	453	48443	Metalloenz_LuxS/M16; Pept_M16_N; Pept_M16_Zn_BS; Peptidase_M16_C	http://www.ncbi.nlm.nih.gov/homologene/?term=37764	hsa: UQCRC2 dme: CG4169	aerobic respiration; TAS:ProtInc. / oxidative phosphorylation; TAS:ProtInc. / protein processing involved in protein targeting to mitochondrion; IBA:GO_Central.	metal ion binding; IEA:InterPro. / metalloendopeptidase activity; IBA:GO_Central. / protein-containing complex binding; IEA:Ensembl.	mitochondrial inner membrane; IBA:GO_Central. / mitochondrial respiratory chain complex III; IDA:UniProtKB. / mitochondrial respiratory chain complex IV; IDA:UniProtKB. / mitochondrion; IDA:HPA. / myelin sheath; IEA:Ensembl. / nucleoplasm; IDA:HPA.	5 out of 5	#N/A	Evidence at protein level	reviewed
P26641	P26641	EEF1G	132	120	128	117	113	1	1	1	1	1	927	959	1039	732	923	10.11	15.25	19.93	3.87	8.79	18	18	19	16	18	62	69	86	41	60	Elongation factor 1-gamma	EF1G	EF1G, GIG35 // elongation factor 1-gamma, EF-1-gamma, PRO1608, eEF-1B gamma, pancreatic tumor-related protein, translation elongation factor eEF-1 gamma chain // eukaryotic translation elongation factor 1 gamma	http://www.genenames.org/data/hgnc_data.php?hgnc_id=3213	HGNC:3213	437	50119	EF1B_G_C; EF1B_G_C_sf; Glutathione-S-Trfase_C-like; Glutathione-S-Trfase_C_sf; Glutathione_S-Trfase; Glutathione_S-Trfase_N; GST_C; Thioredoxin-like_sf	http://www.ncbi.nlm.nih.gov/homologene/?term=20363	hsa: EEF1G dme: Ef1gamma	response to virus; IEP:UniProtKB. / translational elongation; IBA:GO_Central.	cadherin binding; HDA:BHF-UCL. / translation elongation factor activity; IEA:UniProtKB-KW.	cytoplasm; IDA:UniProtKB. / cytosol; TAS:Reactome. / extracellular exosome; HDA:UniProtKB. / membrane; HDA:UniProtKB. / nucleus; HDA:UniProtKB.	5 out of 5	#N/A	Evidence at protein level	reviewed
P28288	P28288	ABCD3	342	146	452	728	284	1	1	1	1	1	544	871	489	159	520	1.05	2	0.53	0.18	0.73	12	18	9	4	11	22	31	11	4	14	ATP-binding cassette sub-family D member 3	PMP70, PXMP1	ABC43, CBAS5, PMP70, PXMP1, ZWS2 // ATP-binding cassette sub-family D member 3, 70 kDa peroxisomal membrane protein, ATP-binding cassette, sub-family D (ALD), member 3, Peroxisomal membrane protein-1 (70kD), dJ824O18.1 (ATP-binding cassette, sub-family D (ALD), member 3 (PMP70, PXMP1)), peroxisomal membrane protein 1 (70kD, Zellweger syndrome) // ATP binding cassette subfamily D member 3	http://www.genenames.org/data/hgnc_data.php?hgnc_id=67	HGNC:67	659	75476	AAA+_ATPase; ABC1_TM_dom; ABC1_TM_sf; ABC_transporter-like; ABC_transporter_CS; ABCD3; FA_transporter; P-loop_NTPase	http://www.ncbi.nlm.nih.gov/homologene/?term=2140	hsa: ABCD3 dme: Pmp70	fatty acid beta-oxidation; IGI:UniProtKB. / fatty acid biosynthetic process; IMP:UniProtKB. / peroxisomal long-chain fatty acid import; IEA:InterPro. / peroxisome organization; IDA:UniProtKB. / response to drug; IEA:Ensembl. / response to organic cyclic compound; IEA:Ensembl. / transmembrane transport; TAS:Reactome. / very long-chain fatty acid catabolic process; IGI:UniProtKB.	ATP binding; IDA:UniProtKB. / ATPase activity; IDA:UniProtKB. / ATPase activity, coupled to transmembrane movement of substances; IEA:InterPro. / long-chain fatty acid transporter activity; TAS:Reactome. / protein homodimerization activity; IDA:UniProtKB. / protein self-association; IEA:Ensembl.	cytosol; TAS:Reactome. / integral component of membrane; IEA:UniProtKB-KW. / intracellular membrane-bounded organelle; IDA:HPA. / membrane; HDA:UniProtKB. / mitochondrion; IEA:Ensembl. / peroxisomal matrix; IDA:UniProtKB. / peroxisomal membrane; HDA:UniProtKB. / peroxisome; IDA:UniProtKB.	5 out of 5	CAUTION: Mutation in ABCD3 have been found in two individuals affected by Zellweger syndrome (PubMed:1301993). Later studies, however, showed unambiguously that a PEX1 defect was the underlying cause of the defect in peroxisome biogenesis in these patients (PubMed:9539740). {ECO:0000269|PubMed:1301993, ECO:0000269|PubMed:9539740}.	Evidence at protein level	reviewed
P30084	P30084	ECHS1	1059	321	476	495	722	1	1	1	1	1	180	530	469	246	231	0.64	3.01	3.01	0.81	1.21	4	10	9	6	5	6	16	19	8	8	Enoyl-CoA hydratase, mitochondrial	#N/A	ECHS1D, SCEH // enoyl-CoA hydratase, mitochondrial, enoyl Coenzyme A hydratase, short chain, 1, mitochondrial, enoyl-CoA hydratase, short chain, 1, mitochondrial, epididymis secretory sperm binding protein, short chain enoyl-CoA hydratase // enoyl-CoA hydratase, short chain 1	http://www.genenames.org/data/hgnc_data.php?hgnc_id=3151	HGNC:3151	290	31387	ClpP/crotonase-like_dom_sf; Enoyl-CoA_hyd/isom_CS; Enoyl-CoA_hydra/iso; Enoyl-CoA_hydra_C	http://www.ncbi.nlm.nih.gov/homologene/?term=3018	hsa: ECHS1 dme: CG6543	fatty acid beta-oxidation; IDA:UniProtKB.	enoyl-CoA hydratase activity; IDA:UniProtKB.	mitochondrial matrix; TAS:Reactome. / mitochondrion; IDA:HPA.	5 out of 5	#N/A	Evidence at protein level	reviewed
P30837	P30837	ALDH1B1	500	207	465	648	304	1	1	1	1	1	406	711	479	187	494	1.06	2.59	0.95	0.32	1.18	8	13	10	5	11	15	26	16	7	16	Aldehyde dehydrogenase X, mitochondrial	ALDH5, ALDHX	ALDH5, ALDHX // aldehyde dehydrogenase X, mitochondrial, ALDH class 2, acetaldehyde dehydrogenase 5, aldehyde dehydrogenase 5, epididymis secretory sperm binding protein // aldehyde dehydrogenase 1 family member B1	http://www.genenames.org/data/hgnc_data.php?hgnc_id=407	HGNC:407	517	57206	Ald_DH/histidinol_DH; Ald_DH_C; Ald_DH_CS_CYS; Ald_DH_CS_GLU; Ald_DH_N; Aldehyde_DH_dom	http://www.ncbi.nlm.nih.gov/homologene/?term=115470	hsa: ALDH1B1 sce: ALD4	carbohydrate metabolic process; NAS:ProtInc. / ethanol catabolic process; IEA:UniProtKB-UniPathway. / ethanol oxidation; TAS:Reactome.	aldehyde dehydrogenase (NAD) activity; IBA:GO_Central. / glyceraldehyde-3-phosphate dehydrogenase (NAD+) (non-phosphorylating) activity; IEA:UniProtKB-EC. / NAD binding; ISS:CAFA.	intracellular membrane-bounded organelle; IDA:HPA. / mitochondrial matrix; TAS:Reactome. / mitochondrion; IDA:HPA. / nucleoplasm; IDA:HPA.	5 out of 5	#N/A	Evidence at protein level	reviewed
P31689	P31689	DNAJA1	352	222	179	298	272	1	1	1	1	1	534	692	884	389	540	2.77	6.58	9.75	1.31	2.52	12	13	18	10	12	23	34	41	17	21	DnaJ homolog subfamily A member 1	DNAJ2, HDJ2, HSJ2, HSPF4	DJ-2, DjA1, HDJ2, HSDJ, HSJ-2, HSJ2, HSPF4, NEDD7, hDJ-2 // dnaJ homolog subfamily A member 1, DnaJ (Hsp40) homolog, subfamily A, member 1, dnaJ protein homolog 2, heat shock 40 kDa protein 4, heat shock protein J2, heat shock protein, DNAJ-like 2, human DnaJ protein 2, neural precursor cell expressed, developmentally down-regulated 7 // DnaJ heat shock protein family (Hsp40) member A1	http://www.genenames.org/data/hgnc_data.php?hgnc_id=5229	HGNC:5229	397	44868	DnaJ; DnaJ_C; DnaJ_domain; DnaJ_domain_CS; HSP40/DnaJ_pept-bd; HSP_DnaJ_Cys-rich_dom; HSP_DnaJ_Cys-rich_dom_sf; J_dom_sf	http://www.ncbi.nlm.nih.gov/homologene/?term=55588	hsa: DNAJA1	androgen receptor signaling pathway; IEA:Ensembl. / DNA damage response, detection of DNA damage; IEA:Ensembl. / flagellated sperm motility; IEA:Ensembl. / negative regulation of apoptotic process; IMP:UniProtKB. / negative regulation of establishment of protein localization to mitochondrion; IDA:ParkinsonsUK-UCL. / negative regulation of JUN kinase activity; IMP:UniProtKB. / negative regulation …	ATP binding; IEA:InterPro. / ATPase activator activity; IDA:UniProtKB. / C3HC4-type RING finger domain binding; IPI:BHF-UCL. / chaperone binding; IDA:UniProtKB. / G protein-coupled receptor binding; IPI:ParkinsonsUK-UCL. / Hsp70 protein binding; IDA:UniProtKB. / low-density lipoprotein particle receptor binding; IDA:MGI. / metal ion binding; IEA:UniProtKB-KW. / Tat protein binding; IPI:Parkinsons…	cytoplasmic side of endoplasmic reticulum membrane; TAS:ParkinsonsUK-UCL. / cytosol; IDA:UniProtKB. / extracellular exosome; HDA:UniProtKB. / membrane; IDA:UniProtKB. / microtubule cytoskeleton; IDA:HPA. / mitochondrion; IEA:UniProtKB-SubCell. / nucleus; IEA:UniProtKB-SubCell. / perinuclear region of cytoplasm; IEA:UniProtKB-SubCell.	5 out of 5	#N/A	Evidence at protein level	reviewed
P31939	P31939	ATIC	198	160	77	352	143	1	1	1	1	1	768	836	1308	336	811	1.82	2.11	8.65	0.48	1.96	16	17	27	9	18	24	25	55	11	23	Bifunctional purine biosynthesis protein PURH	PURH	AICAR, AICARFT, HEL-S-70p, IMPCHASE, PURH // bifunctional purine biosynthesis protein PURH, 5-aminoimidazole-4-carboxamide-1-beta-D-ribonucleotide transformylase/inosinicase, AICAR formyltransferase/IMP cyclohydrolase bifunctional enzyme, AICARFT/IMPCHASE, epididymis secretory sperm binding protein Li 70p, phosphoribosylaminoimidazolecarboxamide formyltransferase/IMP cyclohydrolase // 5-aminoimid…	http://www.genenames.org/data/hgnc_data.php?hgnc_id=794	HGNC:794	592	64616	AICAR_Tfase_dup_dom_sf; AICAR_Tfase_insert_dom_sf; Cytidine_deaminase-like; MGS-like_dom; MGS-like_dom_sf; PurH-like	http://www.ncbi.nlm.nih.gov/homologene/?term=2983	hsa: ATIC sce: ADE17 dme: CG11089	'de novo' IMP biosynthetic process; IEA:UniProtKB-UniPathway. / animal organ regeneration; IEA:Ensembl. / brainstem development; IEA:Ensembl. / cellular response to interleukin-7; IEA:Ensembl. / cerebellum development; IEA:Ensembl. / cerebral cortex development; IEA:Ensembl. / dihydrofolate metabolic process; IEA:Ensembl. / nucleobase-containing compound metabolic process; TAS:ProtInc. / nucleosi…	cadherin binding; HDA:BHF-UCL. / IMP cyclohydrolase activity; TAS:Reactome. / phosphoribosylaminoimidazolecarboxamide formyltransferase activity; TAS:Reactome. / protein homodimerization activity; IPI:UniProtKB.	cytosol; IDA:HPA. / extracellular exosome; HDA:UniProtKB. / membrane; HDA:UniProtKB. / plasma membrane; IDA:HPA.	5 out of 5	#N/A	Evidence at protein level	reviewed
P32322	P32322	PYCR1	680	433	396	#N/A	768	2	1	1	#N/A	1	217	429	535	0	217	0.94	1.82	0	0	0.76	5	8	8	0	5	7	12	16	0	7	Pyrroline-5-carboxylate reductase 1, mitochondrial	#N/A	ARCL2B, ARCL3B, P5C, P5CR, PIG45, PP222, PRO3, PYCR // pyrroline-5-carboxylate reductase 1, mitochondrial, P5C reductase 1, proliferation-inducing protein 45 // pyrroline-5-carboxylate reductase 1	http://www.genenames.org/data/hgnc_data.php?hgnc_id=9721	HGNC:9721	319	33361	6-PGluconate_DH-like_C_sf; NAD(P)-bd_dom_sf; P5C_Rdtase_cat_N; P5CR_dimer; Pyrroline-COOH_reductase	http://www.ncbi.nlm.nih.gov/homologene/?term=56002	hsa: PYCR1 dme: P5cr	cellular amino acid biosynthetic process; TAS:Reactome. / cellular response to oxidative stress; IMP:UniProtKB. / L-proline biosynthetic process; IEA:UniProtKB-UniPathway. / negative regulation of hydrogen peroxide-induced cell death; IMP:ParkinsonsUK-UCL. / proline biosynthetic process; IDA:UniProtKB. / regulation of mitochondrial membrane potential; IMP:ParkinsonsUK-UCL.	identical protein binding; IPI:IntAct. / pyrroline-5-carboxylate reductase activity; IDA:UniProtKB.	mitochondrial matrix; TAS:Reactome. / mitochondrion; IDA:UniProtKB.	5 out of 5	#N/A	Evidence at protein level	reviewed
P34897	P34897	SHMT2	888	268	345	893	252	1	1	1	1	1	229	609	581	115	567	0.49	1.62	1.48	0	1.21	5	12	11	3	10	7	20	16	3	15	Serine hydroxymethyltransferase, mitochondrial	#N/A	GLYA, HEL-S-51e, SHMT // serine hydroxymethyltransferase, mitochondrial, GLY A+, epididymis secretory sperm binding protein Li 51e, glycine auxotroph A, human complement for hamster, glycine hydroxymethyltransferase, serine aldolase, serine hydroxymethylase, serine hydroxymethyltransferase 2 (mitochondrial), serine methylase, threonine aldolase // serine hydroxymethyltransferase 2	http://www.genenames.org/data/hgnc_data.php?hgnc_id=10852	HGNC:10852	504	55993	PyrdxlP-dep_Trfase; PyrdxlP-dep_Trfase_dom1; PyrdxlP-dep_Trfase_major; Ser_HO-MeTrfase; Ser_HO-MeTrfase_PLP_BS; SHMT-like_dom	http://www.ncbi.nlm.nih.gov/homologene/?term=133984	hsa: SHMT2 sce: SHM1	cellular response to tetrahydrofolate; IBA:GO_Central. / folic acid metabolic process; IBA:GO_Central. / glycine biosynthetic process from serine; IBA:GO_Central. / glycine metabolic process; IDA:UniProtKB. / L-serine biosynthetic process; IEA:Ensembl. / L-serine catabolic process; IBA:GO_Central. / L-serine metabolic process; IDA:UniProtKB. / one-carbon metabolic process; IDA:UniProtKB. / positi…	amino acid binding; IBA:GO_Central. / chromatin binding; IDA:UniProtKB. / cobalt ion binding; IBA:GO_Central. / glycine hydroxymethyltransferase activity; IDA:UniProtKB. / identical protein binding; IBA:GO_Central. / L-allo-threonine aldolase activity; IEA:Ensembl. / pyridoxal phosphate binding; IDA:UniProtKB. / serine binding; IBA:GO_Central. / zinc ion binding; IBA:GO_Central.	BRISC complex; IDA:UniProtKB. / cytoplasm; IDA:BHF-UCL. / extracellular exosome; HDA:UniProtKB. / microtubule cytoskeleton; IDA:HPA. / mitochondrial inner membrane; IDA:UniProtKB. / mitochondrial intermembrane space; IEA:Ensembl. / mitochondrial matrix; IDA:UniProtKB. / mitochondrial nucleoid; IDA:BHF-UCL. / mitochondrion; IDA:BHF-UCL. / nucleus; IDA:BHF-UCL.	5 out of 5	#N/A	Evidence at protein level	reviewed
P35232	P35232	PHB	271	280	251	267	210	1	1	1	1	1	621	596	713	416	645	4.42	5.02	6.44	1.88	5.7	12	12	13	8	12	28	28	51	18	27	Prohibitin	#N/A	HEL-215, HEL-S-54e, PHB1 // prohibitin, epididymis luminal protein 215, epididymis secretory sperm binding protein Li 54e // prohibitin	http://www.genenames.org/data/hgnc_data.php?hgnc_id=8912	HGNC:8912	272	29804	Band_7; Band_7/SPFH_dom_sf; Prohibitin	http://www.ncbi.nlm.nih.gov/homologene/?term=1980	hsa: PHB sce: PHB1 dme: l(2)37Cc	animal organ regeneration; IEA:Ensembl. / cellular response to interleukin-6; IDA:BHF-UCL. / DNA biosynthetic process; IEA:UniProtKB-KW. / histone deacetylation; IDA:UniProtKB. / mitochondrial calcium ion transmembrane transport; TAS:Reactome. / mitochondrion organization; IMP:UniProtKB. / negative regulation of androgen receptor signaling pathway; IDA:BHF-UCL. / negative regulation of apoptotic …	complement component C3a binding; IDA:UniProtKB. / complement component C3b binding; IDA:UniProtKB. / DNA-binding transcription factor activity, RNA polymerase II-specific; IEA:Ensembl. / enzyme binding; IPI:BHF-UCL. / histone deacetylase binding; IPI:BHF-UCL. / protein C-terminus binding; IPI:UniProtKB. / proteinase activated receptor binding; IPI:UniProtKB. / transcription regulatory region DNA…	cell surface; IDA:UniProtKB. / cytoplasm; IDA:BHF-UCL. / early endosome; IDA:UniProtKB. / extracellular exosome; HDA:UniProtKB. / extrinsic component of mitochondrial outer membrane; IEA:Ensembl. / extrinsic component of presynaptic active zone membrane; IEA:Ensembl. / GABA-ergic synapse; IEA:Ensembl. / glutamatergic synapse; IEA:Ensembl. / integral component of plasma membrane; IDA:HGNC. / membr…	5 out of 5	#N/A	Evidence at protein level	reviewed
P38117	P38117	ETFB	1208	427	526	#N/A	468	1	1	1	#N/A	1	150	433	424	0	367	0.4	3.8	3.29	0	2.43	3	9	8	0	9	3	17	15	0	12	Electron transfer flavoprotein subunit beta	#N/A	FP585, MADD // electron transfer flavoprotein subunit beta, beta-ETF, electron transfer flavoprotein beta subunit, electron transfer flavoprotein, beta polypeptide, electron-transferring-flavoprotein, beta polypeptide // electron transfer flavoprotein subunit beta	http://www.genenames.org/data/hgnc_data.php?hgnc_id=3482	HGNC:3482	255	27844	ET-Flavoprotein_bsu_CS; ETF_a/b_N; ETF_b; ETF_beta_N; Rossmann-like_a/b/a_fold	http://www.ncbi.nlm.nih.gov/homologene/?term=1503	hsa: ETFB sce: CIR1 dme: CG7834	fatty acid beta-oxidation using acyl-CoA dehydrogenase; IDA:UniProtKB.	electron transfer activity; IDA:UniProtKB.	cytosol; IBA:GO_Central. / mitochondrial matrix; IDA:UniProtKB. / mitochondrion; IDA:HPA.	5 out of 5	#N/A	Evidence at protein level	reviewed
P40855	P40855	PEX19	#N/A	375	1654	#N/A	#N/A	#N/A	1	1	#N/A	#N/A	0	478	104	0	0	0	3.2	0	0	0	0	9	2	0	0	0	17	2	0	0	Peroxisomal biogenesis factor 19	HK33, PXF	D1S2223E, HK33, PBD12A, PMP1, PMPI, PXF, PXMP1 // peroxisomal biogenesis factor 19, 33 kDa housekeeping protein, housekeeping gene, 33kD, peroxin-19, peroxisomal farnesylated protein // peroxisomal biogenesis factor 19	http://www.genenames.org/data/hgnc_data.php?hgnc_id=9713	HGNC:9713	299	32807	Pex19; Pex19_C_sf	http://www.ncbi.nlm.nih.gov/homologene/?term=134253	hsa: PEX19 dme: Pex19	chaperone-mediated protein folding; IDA:UniProtKB. / chaperone-mediated protein transport; IDA:UniProtKB. / establishment of protein localization to peroxisome; IMP:UniProtKB. / negative regulation of lipid binding; IDA:UniProtKB. / peroxisome fission; IMP:UniProtKB. / peroxisome membrane biogenesis; IDA:UniProtKB. / peroxisome organization; IMP:UniProtKB. / protein import into peroxisome membran…	ATPase binding; IPI:UniProtKB. / peroxisome membrane class-1 targeting sequence binding; IDA:UniProtKB. / protein N-terminus binding; IPI:UniProtKB.	brush border membrane; ISS:UniProtKB. / cytoplasm; IDA:UniProtKB. / cytosol; IDA:UniProtKB. / integral component of membrane; IDA:UniProtKB. / nucleoplasm; IDA:HPA. / nucleus; IMP:UniProtKB. / peroxisomal membrane; IDA:UniProtKB. / peroxisome; IDA:UniProtKB. / protein-containing complex; IDA:UniProtKB.	5 out of 5	#N/A	Evidence at protein level	reviewed
P41227	P41227	NAA10	678	951	822	1184	844	1	1	1	1	1	310	203	290	74	194	2.25	1.57	2.25	0.27	1.03	7	5	5	2	4	11	9	10	2	7	N-alpha-acetyltransferase 10	ARD1, ARD1A, TE2	ARD1, ARD1A, ARD1P, DXS707, MCOPS1, NATD, OGDNS, TE2, hARD1 // N-alpha-acetyltransferase 10, ARD1 homolog A, N-acetyltransferase, N-acetyltransferase ARD1, human homolog of, N-terminal acetyltransferase complex ARD1 subunit homolog A, natA catalytic subunit Naa10 // N(alpha)-acetyltransferase 10, NatA catalytic subunit	http://www.genenames.org/data/hgnc_data.php?hgnc_id=18704	HGNC:18704	235	26459	Acyl_CoA_acyltransferase; GNAT_dom	http://www.ncbi.nlm.nih.gov/homologene/?term=2608	hsa: NAA10 dme: vnc	DNA packaging; TAS:ProtInc. / internal protein amino acid acetylation; TAS:ProtInc. / N-terminal peptidyl-glutamic acid acetylation; IBA:GO_Central. / N-terminal peptidyl-serine acetylation; IBA:GO_Central. / N-terminal protein amino acid acetylation; IDA:UniProtKB. / negative regulation of maintenance of mitotic sister chromatid cohesion, centromeric; IDA:UniProtKB. / protein acetylation; IDA:Un…	N-acetyltransferase activity; TAS:ProtInc. / peptide alpha-N-acetyltransferase activity; IDA:UniProtKB. / peptide-glutamate-N-acetyltransferase activity; IBA:GO_Central. / peptide-serine-N-acetyltransferase activity; IBA:GO_Central.	cytoplasm; IDA:UniProtKB. / cytosol; IDA:HPA. / intracellular; IDA:LIFEdb. / membrane; HDA:UniProtKB. / NatA complex; IDA:UniProtKB. / nucleolus; IDA:HPA. / nucleus; IDA:UniProtKB.	5 out of 5	#N/A	Evidence at protein level	reviewed
P42167	P42167	TMPO	185	49	85	42	647	1	1	1	1	1	790	1395	1243	1128	265	5.21	22.28	12.21	7.5	0.55	13	20	18	18	6	47	114	67	60	8	Lamina-associated polypeptide 2, isoforms beta/gamma	LAP2	CMD1T, LAP2, LEMD4, PRO0868, TP // thymopoietin, LEM domain containing 4, TP alpha, TP beta/gamma, lamina-associated polypeptide 2, thymopoietin beta, thymopoietin-related peptide isoform alpha, thymopoietin-related peptide isoforms beta/gamma // thymopoietin	http://www.genenames.org/data/hgnc_data.php?hgnc_id=11875	HGNC:11875	454	50670	LEM-like_dom; LEM/LEM-like_dom_sf; LEM_dom	http://www.ncbi.nlm.nih.gov/homologene/?term=31144	hsa: TMPO	#N/A	DNA binding; IEA:UniProtKB-KW. / lamin binding; TAS:ProtInc.	cytoplasm; IEA:UniProtKB-SubCell. / integral component of membrane; IEA:UniProtKB-KW. / membrane; HDA:UniProtKB. / nuclear envelope; IDA:BHF-UCL. / nuclear inner membrane; IEA:UniProtKB-SubCell. / nuclear membrane; IDA:HPA. / nucleus; TAS:ProtInc.	5 out of 5	#N/A	Evidence at protein level	reviewed
P43487	P43487	RANBP1	813	810	1085	675	1099	1	1	1	1	1	255	244	205	177	132	3.35	1.91	1.55	0	0	5	5	4	4	3	11	9	9	5	7	Ran-specific GTPase-activating protein	#N/A	HTF9A // ran-specific GTPase-activating protein, HpaII tiny fragments locus 9A, testis secretory sperm-binding protein Li 221n // RAN binding protein 1	http://www.genenames.org/data/hgnc_data.php?hgnc_id=9847	HGNC:9847	201	23310	PH-like_dom_sf; Ran_bind_dom	http://www.ncbi.nlm.nih.gov/homologene/?term=21600	hsa: RANBP1 sce: YRB1	intracellular transport; IEA:InterPro. / positive regulation of mitotic centrosome separation; IBA:GO_Central. / signal transduction; TAS:UniProtKB. / viral process; TAS:Reactome.	cadherin binding; HDA:BHF-UCL. / GDP-dissociation inhibitor activity; IMP:GO_Central. / GTPase activator activity; IEA:UniProtKB-KW. / Ran GTPase binding; IBA:GO_Central.	centrosome; IBA:GO_Central. / cytoplasm; IDA:BHF-UCL. / cytosol; IDA:HPA. / nuclear envelope; TAS:Reactome. / nuclear pore; IBA:GO_Central. / nucleus; IBA:GO_Central.	5 out of 5	#N/A	Evidence at protein level	reviewed
P43490	P43490	NAMPT	392	429	815	1449	264	1	1	1	1	1	491	432	292	45	548	1.37	1.51	0.49	0.06	1.23	8	10	6	1	10	15	16	9	1	15	Nicotinamide phosphoribosyltransferase	PBEF, PBEF1	1110035O14Rik, PBEF, PBEF1, VF, VISFATIN // nicotinamide phosphoribosyltransferase, NAmPRTase, pre-B cell-enhancing factor, pre-B-cell colony-enhancing factor 1 // nicotinamide phosphoribosyltransferase	http://www.genenames.org/data/hgnc_data.php?hgnc_id=30092	HGNC:30092	491	55521	Aldolase_TIM; Nic_PRibTrfase-Fam; Nicotinamide_PRibTrfase; Nicotinate_pribotase_like_C	http://www.ncbi.nlm.nih.gov/homologene/?term=4201	hsa: NAMPT	aging; IEA:Ensembl. / cell-cell signaling; TAS:ProtInc. / cellular response to amyloid-beta; IEA:Ensembl. / cellular response to ionizing radiation; IEA:Ensembl. / cellular response to oxygen-glucose deprivation; IEA:Ensembl. / circadian regulation of gene expression; ISS:UniProtKB. / circadian rhythm; TAS:Reactome. / female pregnancy; IEA:Ensembl. / microglial cell activation; IEA:Ensembl. / NAD…	cytokine activity; TAS:ProtInc. / drug binding; IEA:Ensembl. / identical protein binding; IPI:IntAct. / nicotinamide phosphoribosyltransferase activity; TAS:Reactome. / nicotinate-nucleotide diphosphorylase (carboxylating) activity; IEA:InterPro. / protein homodimerization activity; IEA:Ensembl.	cell junction; IDA:HPA. / cytosol; TAS:Reactome. / extracellular exosome; HDA:UniProtKB. / nuclear speck; IDA:HPA. / plasma membrane; IEA:Ensembl.	5 out of 5	#N/A	Evidence at protein level	reviewed
P43686	P43686	PSMC4	448	279	239	499	441	1	1	1	1	1	444	597	736	244	381	2.36	2.59	3.7	0.5	2.14	10	11	15	5	8	21	19	25	6	19	26S proteasome regulatory subunit 6B	MIP224, TBP7	MIP224, RPT3, S6, TBP-7, TBP7 // 26S proteasome regulatory subunit 6B, 26S protease regulatory subunit 6B, 26S proteasome AAA-ATPase subunit RPT3, MB67-interacting protein, Tat-binding protein 7, protease 26S subunit 6, proteasome (prosome, macropain) 26S subunit, ATPase, 4 // proteasome 26S subunit, ATPase 4	http://www.genenames.org/data/hgnc_data.php?hgnc_id=9551	HGNC:9551	418	47366	26S_Psome_P45-like; AAA+_ATPase; ATPase_AAA_core; ATPase_AAA_CS; P-loop_NTPase; Prot_ATP_ID_OB; PSMC4	http://www.ncbi.nlm.nih.gov/homologene/?term=4744	hsa: PSMC4 sce: RPT3 dme: Rpt3	blastocyst development; IEA:Ensembl. / positive regulation of RNA polymerase II transcriptional preinitiation complex assembly; IBA:GO_Central. / post-translational protein modification; TAS:Reactome. / protein catabolic process; IEA:InterPro. / protein deubiquitination; TAS:Reactome. / proteolysis; TAS:ProtInc.	ATP binding; IEA:UniProtKB-KW. / ATPase activity; TAS:ProtInc. / proteasome-activating ATPase activity; IEA:InterPro.	cytosol; IDA:HPA. / cytosolic proteasome complex; IBA:GO_Central. / inclusion body; IEA:Ensembl. / membrane; HDA:UniProtKB. / nucleoplasm; TAS:Reactome. / nucleus; IDA:HPA. / proteasome accessory complex; ISS:UniProtKB. / proteasome complex; IDA:UniProtKB. / proteasome regulatory particle, base subcomplex; IBA:GO_Central. / synapse; IBA:GO_Central.	5 out of 5	#N/A	Evidence at protein level	reviewed
P49755	P49755	TMED10	1160	730	928	812	781	1	1	1	1	1	159	273	256	135	212	0	1.4	2.49	0	1.4	2	5	4	2	4	4	7	10	4	7	Transmembrane emp24 domain-containing protein 10	TMP21	P24(DELTA), S31I125, S31III125, TMP21, Tmp-21-I, p23, p24d1 // transmembrane emp24 domain-containing protein 10, 21 kDa transmembrane trafficking protein, p24 family protein delta-1, p24delta, p24delta1, testicular tissue protein Li 206, transmembrane emp24-like trafficking protein 10, transmembrane protein Tmp21 // transmembrane p24 trafficking protein 10	http://www.genenames.org/data/hgnc_data.php?hgnc_id=16998	HGNC:16998	219	24976	GOLD_dom; TMP21-related	http://www.ncbi.nlm.nih.gov/homologene/?term=4972	hsa: TMED10 sce: ERV25 dme: bai	cargo loading into vesicle; TAS:UniProtKB. / COPI coating of Golgi vesicle; TAS:UniProtKB. / COPI-coated vesicle budding; IDA:UniProtKB. / COPII vesicle coating; TAS:UniProtKB. / endoplasmic reticulum to Golgi vesicle-mediated transport; IBA:GO_Central. / Golgi organization; IBA:GO_Central. / intracellular protein transport; IDA:UniProtKB. / kidney development; IEA:Ensembl. / protein complex olig…	protein-containing complex binding; IEA:Ensembl. / syntaxin binding; IPI:UniProtKB.	cis-Golgi network; ISS:HGNC. / COPI-coated vesicle; ISS:UniProtKB. / COPII-coated ER to Golgi transport vesicle; IBA:GO_Central. / endoplasmic reticulum; IDA:UniProtKB. / endoplasmic reticulum membrane; TAS:Reactome. / endoplasmic reticulum-Golgi intermediate compartment; IDA:UniProtKB. / endoplasmic reticulum-Golgi intermediate compartment membrane; TAS:Reactome. / ER to Golgi transport vesicle …	5 out of 5	#N/A	Evidence at protein level	reviewed
P50213	P50213-2	IDH3A	1610	487	804	1149	683	1	1	1	1	1	93	387	297	77	248	0	2.29	0	0	0	2	8	7	2	6	3	17	12	2	9	Isocitrate dehydrogenase [NAD] subunit alpha, mitochondrial	#N/A	// isocitrate dehydrogenase [NAD] subunit alpha, mitochondrial, H-IDH alpha, NAD(+)-specific ICDH subunit alpha, NAD(H)-specific isocitrate dehydrogenase alpha subunit, NAD+-specific ICDH, isocitrate dehydrogenase (NAD+) alpha chain, isocitrate dehydrogenase 3 (NAD+) alpha, isocitric dehydrogenase subunit alpha // isocitrate dehydrogenase 3 (NAD(+)) alpha	http://www.genenames.org/data/hgnc_data.php?hgnc_id=5384	HGNC:5384	366	39592	IsoCit/isopropylmalate_DH_CS; Isocitrate_DH_NAD; IsoPropMal-DH-like_dom	http://www.ncbi.nlm.nih.gov/homologene/?term=4037	hsa: IDH3A sce: IDH2 dme: l(1)G0156	carbohydrate metabolic process; NAS:ProtInc. / tricarboxylic acid cycle; IEA:UniProtKB-KW.	isocitrate dehydrogenase (NAD+) activity; IDA:UniProtKB. / magnesium ion binding; IDA:UniProtKB. / NAD binding; IEA:InterPro.	mitochondrial matrix; TAS:Reactome. / mitochondrion; IDA:HPA. / myelin sheath; IEA:Ensembl. / nucleus; HDA:UniProtKB.	5 out of 5	#N/A	Evidence at protein level	reviewed
P50402	P50402	EMD	1157	313	628	951	719	1	1	1	1	1	160	549	363	109	232	0	6.03	2.29	0	0.72	4	11	7	2	5	5	28	15	2	5	Emerin	EDMD, STA	EDMD, LEMD5, STA // emerin, LEM domain containing 5 // emerin	http://www.genenames.org/data/hgnc_data.php?hgnc_id=3331	HGNC:3331	254	28994	Emerin; LEM/LEM-like_dom_sf; LEM_dom; LEM_emerin	http://www.ncbi.nlm.nih.gov/homologene/?term=91	hsa: EMD	cellular response to growth factor stimulus; IMP:BHF-UCL. / mitotic nuclear envelope reassembly; TAS:Reactome. / muscle contraction; TAS:ProtInc. / muscle organ development; TAS:ProtInc. / negative regulation of canonical Wnt signaling pathway; IMP:BHF-UCL. / negative regulation of fibroblast proliferation; IMP:BHF-UCL. / positive regulation of protein export from nucleus; IMP:BHF-UCL. / regulati…	actin binding; IDA:UniProtKB. / beta-tubulin binding; IDA:UniProtKB. / cadherin binding; HDA:BHF-UCL.	cytoplasm; IDA:CAFA. / endoplasmic reticulum; IDA:HPA. / integral component of membrane; IEA:UniProtKB-KW. / membrane; HDA:UniProtKB. / microtubule; IEA:UniProtKB-KW. / nuclear envelope; IDA:LIFEdb. / nuclear inner membrane; IDA:UniProtKB. / nuclear membrane; IDA:HPA. / nuclear outer membrane; IDA:UniProtKB. / nucleoplasm; IDA:CAFA. / spindle; IBA:GO_Central.	5 out of 5	#N/A	Evidence at protein level	reviewed
P51148	P51148	RAB5C	746	707	880	1102	697	1	1	1	1	1	282	282	273	84	242	1.88	1.88	1.53	0	0.94	6	6	6	2	5	9	8	8	2	5	Ras-related protein Rab-5C	RABL	L1880, RAB5CL, RAB5L, RABL // ras-related protein Rab-5C, RAB5C, member of RAS oncogene family // RAB5C, member RAS oncogene family	http://www.genenames.org/data/hgnc_data.php?hgnc_id=9785	HGNC:9785	216	23483	P-loop_NTPase; Small_GTP-bd_dom; Small_GTPase	http://www.ncbi.nlm.nih.gov/homologene/?term=55533	hsa: RAB5C dme: Rab5	intracellular protein transport; IBA:GO_Central. / neutrophil degranulation; TAS:Reactome. / plasma membrane to endosome transport; IMP:UniProtKB. / Rab protein signal transduction; IBA:GO_Central. / regulation of endocytosis; IBA:GO_Central.	GDP binding; IDA:UniProtKB. / GTP binding; IEA:UniProtKB-KW. / GTPase activity; IDA:UniProtKB.	azurophil granule membrane; TAS:Reactome. / early endosome; IBA:GO_Central. / early endosome membrane; TAS:Reactome. / endocytic vesicle; IBA:GO_Central. / endosome; IDA:HPA. / extracellular exosome; HDA:UniProtKB. / lipid droplet; IDA:UniProtKB. / lysosomal membrane; HDA:UniProtKB. / melanosome; IEA:UniProtKB-SubCell. / plasma membrane; IBA:GO_Central.	5 out of 5	#N/A	Evidence at protein level	reviewed
P51149	P51149	RAB7A	1013	987	500	1487	939	1	1	1	1	1	189	193	445	43	167	0.48	1.52	3.86	0	0.69	5	5	9	1	4	5	8	16	1	5	Ras-related protein Rab-7a	RAB7	PRO2706, RAB7 // ras-related protein Rab-7a, RAB7, member RAS oncogene family, Ras-associated protein RAB7 // RAB7A, member RAS oncogene family	http://www.genenames.org/data/hgnc_data.php?hgnc_id=9788	HGNC:9788	207	23490	P-loop_NTPase; Small_GTP-bd_dom; Small_GTPase	http://www.ncbi.nlm.nih.gov/homologene/?term=3408	hsa: RAB7A sce: YPT7	antigen processing and presentation of exogenous peptide antigen via MHC class II; TAS:Reactome. / autophagosome assembly; IMP:GO_Central. / early endosome to late endosome transport; IMP:UniProtKB. / endocytosis; TAS:ProtInc. / endosome to lysosome transport; IMP:BHF-UCL. / epidermal growth factor catabolic process; IMP:BHF-UCL. / intracellular protein transport; IBA:GO_Central. / lipid cataboli…	GDP binding; IDA:BHF-UCL. / GTP binding; IDA:BHF-UCL. / GTPase activity; IDA:BHF-UCL. / retromer complex binding; IMP:ParkinsonsUK-UCL.	autophagosome membrane; IEA:UniProtKB-SubCell. / cytosol; TAS:Reactome. / endosome membrane; IDA:UniProtKB. / extracellular exosome; HDA:UniProtKB. / extrinsic component of lysosome membrane; ISS:GO_Central. / Golgi apparatus; IEA:Ensembl. / late endosome; IDA:UniProtKB. / late endosome membrane; ISS:GO_Central. / lipid droplet; ISS:GO_Central. / lysosomal membrane; TAS:Reactome. / lysosome; IDA:…	5 out of 5	#N/A	Evidence at protein level	reviewed
P51553	P51553	IDH3G	880	524	825	#N/A	1039	1	1	1	#N/A	1	230	366	289	0	144	0.56	1.25	0	0	0	6	6	5	0	4	7	12	7	0	4	Isocitrate dehydrogenase [NAD] subunit gamma, mitochondrial	#N/A	H-IDHG // isocitrate dehydrogenase [NAD] subunit gamma, mitochondrial, IDH-gamma, NAD (H)-specific isocitrate dehydrogenase gamma subunit, NAD(+)-specific ICDH subunit gamma, NAD+-specific ICDH, isocitrate dehydrogenase 3 (NAD+) gamma, isocitrate dehydrogenase 3 gamma, isocitrate dehydrogenase, NAD(+)-specific, mitochondrial, gamma subunit, isocitric dehydrogenase subunit gamma // isocitrate dehy…	http://www.genenames.org/data/hgnc_data.php?hgnc_id=5386	HGNC:5386	393	42794	IsoCit/isopropylmalate_DH_CS; Isocitrate_DH_NAD; IsoPropMal-DH-like_dom	http://www.ncbi.nlm.nih.gov/homologene/?term=55803	hsa: IDH3G dme: CG5028	carbohydrate metabolic process; NAS:ProtInc. / isocitrate metabolic process; ISS:UniProtKB. / tricarboxylic acid cycle; IEA:UniProtKB-KW.	ATP binding; IEA:UniProtKB-KW. / isocitrate dehydrogenase (NAD+) activity; ISS:UniProtKB. / magnesium ion binding; IDA:UniProtKB. / NAD binding; IEA:InterPro.	mitochondrial matrix; TAS:Reactome. / mitochondrion; IDA:LIFEdb. / nucleolus; IDA:HPA. / nucleoplasm; IDA:HPA.	5 out of 5	#N/A	Evidence at protein level	reviewed
P53621	P53621	COPA	41	26	37	116	56	1	1	1	1	1	1733	1766	1640	735	1296	2.73	2.65	2.33	0.45	1.05	37	35	35	17	28	71	64	59	21	39	Coatomer subunit alpha	#N/A	AILJK, HEP-COP, alpha-COP // coatomer subunit alpha, alpha coat protein, proxenin, xenin // coatomer protein complex subunit alpha	http://www.genenames.org/data/hgnc_data.php?hgnc_id=2230	HGNC:2230	1224	138346	Apc4_WD40_dom; Coatomer_asu; Coatomer_asu_C; Coatomer_WD-assoc_reg; G-protein_beta_WD-40_rep; Haem_d1_sf; WD40/YVTN_repeat-like_dom_sf; WD40_repeat; WD40_repeat_CS; WD40_repeat_dom; WD40_repeat_dom_sf	http://www.ncbi.nlm.nih.gov/homologene/?term=3218	hsa: COPA sce: COP1 dme: alphaCop	endoplasmic reticulum to Golgi vesicle-mediated transport; IBA:GO_Central. / intra-Golgi vesicle-mediated transport; IBA:GO_Central. / intracellular protein transport; IBA:GO_Central. / pancreatic juice secretion; IDA:MGI. / retrograde vesicle-mediated transport, Golgi to endoplasmic reticulum; IBA:GO_Central.	hormone activity; IEA:UniProtKB-KW. / structural molecule activity; IEA:InterPro.	COPI vesicle coat; IDA:MGI. / cytoplasm; IDA:MGI. / cytosol; TAS:Reactome. / endoplasmic reticulum membrane; TAS:Reactome. / extracellular exosome; HDA:UniProtKB. / extracellular space; IDA:MGI. / Golgi membrane; TAS:Reactome. / membrane; HDA:UniProtKB. / transport vesicle; TAS:Reactome.	5 out of 5	#N/A	Evidence at protein level	reviewed
P57088	P57088	TMEM33	534	394	766	609	912	1	1	1	1	1	391	463	310	200	176	2.8	3.25	1.44	0.95	0.95	9	9	7	5	4	18	19	11	7	8	Transmembrane protein 33	DB83	1600019D15Rik, SHINC-3, SHINC3 // transmembrane protein 33 // transmembrane protein 33	http://www.genenames.org/data/hgnc_data.php?hgnc_id=25541	HGNC:25541	247	27978	TMEM33/Pom33	http://www.ncbi.nlm.nih.gov/homologene/?term=10018	hsa: TMEM33 dme: Kr-h2	positive regulation of IRE1-mediated unfolded protein response; IDA:UniProtKB. / positive regulation of PERK-mediated unfolded protein response; IDA:UniProtKB. / regulation of endoplasmic reticulum tubular network organization; IDA:UniProtKB. / response to endoplasmic reticulum stress; IDA:UniProtKB.	#N/A	endoplasmic reticulum; IDA:AgBase. / endoplasmic reticulum membrane; IDA:UniProtKB. / integral component of endoplasmic reticulum membrane; IDA:UniProtKB. / melanosome; IDA:UniProtKB. / nuclear envelope; IDA:AgBase.	5 out of 5	#N/A	Evidence at protein level	reviewed
P61026	P61026	RAB10	362	341	295	#N/A	544	5	4	4	#N/A	3	139	215	245	0	157	0.51	1.28	2	0	0.51	3	5	5	0	4	6	8	10	0	5	Ras-related protein Rab-10	#N/A	// ras-related protein Rab-10, GTP-binding protein RAB10, ras-related GTP-binding protein // RAB10, member RAS oncogene family	http://www.genenames.org/data/hgnc_data.php?hgnc_id=9759	HGNC:9759	200	22541	P-loop_NTPase; Small_GTP-bd_dom; Small_GTPase	http://www.ncbi.nlm.nih.gov/homologene/?term=41111	hsa: RAB10 dme: Rab10	antigen processing and presentation; IMP:UniProtKB. / axonogenesis; ISS:UniProtKB. / cellular response to insulin stimulus; ISS:UniProtKB. / endoplasmic reticulum tubular network organization; IMP:UniProtKB. / endosomal transport; IMP:UniProtKB. / establishment of neuroblast polarity; ISS:UniProtKB. / establishment of protein localization to endoplasmic reticulum membrane; IMP:UniProtKB. / establ…	cadherin binding involved in cell-cell adhesion; HDA:BHF-UCL. / GDP binding; IDA:UniProtKB. / GTP binding; IDA:UniProtKB. / GTPase activity; IBA:GO_Central. / myosin V binding; IPI:UniProtKB.	cell-cell adherens junction; HDA:BHF-UCL. / cilium; IDA:UniProtKB. / cytoplasmic vesicle membrane; TAS:Reactome. / cytosol; TAS:Reactome. / endoplasmic reticulum membrane; IDA:UniProtKB. / endoplasmic reticulum tubular network; IDA:UniProtKB. / endosome; IDA:UniProtKB. / exocytic vesicle; IDA:CAFA. / extracellular exosome; HDA:UniProtKB. / focal adhesion; HDA:UniProtKB. / Golgi apparatus; IDA:Uni…	5 out of 5	#N/A	Evidence at protein level	reviewed
P61106	P61106	RAB14	362	341	295	1134	577	1	1	1	1	1	519	503	637	80	301	4.42	7.01	6.03	0	0.92	9	11	12	2	6	14	18	17	2	6	Ras-related protein Rab-14	#N/A	FBP, RAB-14 // ras-related protein Rab-14, F protein-binding protein 1, bA165P4.3 (member RAS oncogene family), small GTP binding protein RAB14 // RAB14, member RAS oncogene family	http://www.genenames.org/data/hgnc_data.php?hgnc_id=16524	HGNC:16524	215	23897	P-loop_NTPase; Rab14; Small_GTP-bd_dom; Small_GTPase	http://www.ncbi.nlm.nih.gov/homologene/?term=48679	hsa: RAB14	defense response to bacterium; IEA:InterPro. / endocytic recycling; IDA:UniProtKB. / fibroblast growth factor receptor signaling pathway; ISS:UniProtKB. / Golgi to endosome transport; ISS:UniProtKB. / intracellular protein transport; IBA:GO_Central. / intracellular transport; NAS:UniProtKB. / neutrophil degranulation; TAS:Reactome. / phagolysosome assembly involved in apoptotic cell clearance; IB…	GDP binding; IDA:UniProtKB. / GTP binding; IDA:UniProtKB. / GTPase activity; IDA:UniProtKB. / myosin V binding; IPI:UniProtKB.	cytosol; ISS:UniProtKB. / early endosome; ISS:UniProtKB. / early endosome membrane; TAS:Reactome. / extracellular exosome; HDA:UniProtKB. / Golgi membrane; IEA:UniProtKB-SubCell. / Golgi stack; ISS:UniProtKB. / intracellular; IDA:LIFEdb. / intracellular membrane-bounded organelle; IDA:HPA. / late endosome; ISS:UniProtKB. / lysosomal membrane; HDA:UniProtKB. / lysosome; ISS:UniProtKB. / nuclear ou…	5 out of 5	#N/A	Evidence at protein level	reviewed
P62195	P62195	PSMC5	181	179	243	345	277	1	1	1	1	1	798	789	725	339	525	3.97	7.09	3.63	0	2.05	17	18	15	9	11	25	32	25	13	18	26S proteasome regulatory subunit 8	SUG1	S8, SUG-1, SUG1, TBP10, TRIP1, p45, p45/SUG // 26S proteasome regulatory subunit 8, 26S protease regulatory subunit 8, 26S proteasome AAA-ATPase subunit RPT6, MSUG1 protein, Tat-binding protein homolog 10, proteasome (prosome, macropain) 26S subunit, ATPase, 5, proteasome 26S ATPase subunit 5, proteasome subunit p45, testicular tissue protein Li 149, thyroid hormone receptor-interacting protein 1…	http://www.genenames.org/data/hgnc_data.php?hgnc_id=9552	HGNC:9552	406	45626	26S_Psome_P45-like; AAA+_ATPase; ATPase_AAA_core; ATPase_AAA_CS; P-loop_NTPase; Prot_ATP_ID_OB; PSMC5	http://www.ncbi.nlm.nih.gov/homologene/?term=2098	hsa: PSMC5 sce: RPT6 dme: Pros45	modulation of chemical synaptic transmission; IBA:GO_Central. / negative regulation of programmed cell death; NAS:UniProtKB. / negative regulation of transcription, DNA-templated; IEA:Ensembl. / positive regulation of inclusion body assembly; IEA:Ensembl. / positive regulation of RNA polymerase II transcriptional preinitiation complex assembly; IBA:GO_Central. / positive regulation of transcripti…	ATP binding; IEA:UniProtKB-KW. / ATPase activity; ISS:UniProtKB. / proteasome-activating ATPase activity; IEA:InterPro. / TBP-class protein binding; IBA:GO_Central. / thyrotropin-releasing hormone receptor binding; IPI:UniProtKB. / transcription factor binding; IDA:GO_Central.	blood microparticle; HDA:UniProtKB. / cytoplasm; IDA:UniProtKB. / cytoplasmic vesicle; IDA:UniProtKB. / cytosol; TAS:Reactome. / cytosolic proteasome complex; IBA:GO_Central. / extracellular exosome; HDA:UniProtKB. / inclusion body; IEA:Ensembl. / membrane; HDA:UniProtKB. / nuclear proteasome complex; IBA:GO_Central. / nucleoplasm; TAS:Reactome. / nucleus; IDA:UniProtKB. / postsynapse; IBA:GO_Cen…	5 out of 5	#N/A	Evidence at protein level	reviewed
P62820	P62820	RAB1A	362	341	295	#N/A	544	3	2	3	#N/A	2	327	285	314	0	301	1.99	1.27	1.6	0	0.73	7	5	6	0	7	15	9	14	0	9	Ras-related protein Rab-1A	RAB1	RAB1, YPT1 // ras-related protein Rab-1A, GTP binding protein Rab1a, RAB1, member RAS oncogene family, Rab GTPase YPT1 homolog, YPT1-related protein // RAB1A, member RAS oncogene family	http://www.genenames.org/data/hgnc_data.php?hgnc_id=9758	HGNC:9758	205	22678	P-loop_NTPase; Small_GTP-bd_dom; Small_GTPase	http://www.ncbi.nlm.nih.gov/homologene/?term=36154	hsa: RAB1A sce: YPT1 dme: Rab1	autophagosome assembly; IMP:UniProtKB. / autophagy; IMP:UniProtKB. / cargo loading into COPII-coated vesicle; IMP:UniProtKB. / cell migration; IMP:UniProtKB. / COPII vesicle coating; TAS:Reactome. / defense response to bacterium; IMP:UniProtKB. / endocytosis; IMP:UniProtKB. / endoplasmic reticulum to Golgi vesicle-mediated transport; IMP:UniProtKB. / Golgi organization; IMP:UniProtKB. / growth ho…	cadherin binding; HDA:BHF-UCL. / GTP binding; IEA:UniProtKB-KW. / GTPase activity; IDA:UniProtKB.	cytosol; TAS:Reactome. / early endosome; IEA:UniProtKB-SubCell. / endoplasmic reticulum membrane; IBA:GO_Central. / extracellular exosome; HDA:UniProtKB. / Golgi apparatus; HDA:UniProtKB. / Golgi membrane; IBA:GO_Central. / melanosome; IEA:UniProtKB-SubCell. / transport vesicle membrane; TAS:Reactome.	5 out of 5	#N/A	Evidence at protein level	reviewed
P67775	P67775	PPP2CA	1056	605	383	1038	1382	1	1	1	1	1	181	327	546	94	86	0	1.02	4.77	0	0	4	7	10	3	2	5	10	22	3	5	Serine/threonine-protein phosphatase 2A catalytic subunit alpha isoform	PP2Acalpha1	PP2Ac, PP2CA, PP2Calpha, RP-C // serine/threonine-protein phosphatase 2A catalytic subunit alpha isoform, PP2A-alpha, protein phosphatase 2 (formerly 2A), catalytic subunit, alpha isoform, protein phosphatase 2, catalytic subunit, alpha isozyme, replication protein C, serine/threonine protein phosphatase 2A, catalytic subunit, alpha isoform // protein phosphatase 2 catalytic subunit alpha	http://www.genenames.org/data/hgnc_data.php?hgnc_id=9299	HGNC:9299	309	35594	Calcineurin-like_PHP_ApaH; Metallo-depent_PP-like; Ser/Thr-sp_prot-phosphatase	http://www.ncbi.nlm.nih.gov/homologene/?term=37660	hsa: PPP2CA dme: mts	apoptotic process; TAS:UniProtKB. / ceramide metabolic process; NAS:UniProtKB. / inactivation of MAPK activity; NAS:UniProtKB. / meiotic cell cycle; IEA:UniProtKB-KW. / mesoderm development; IEA:Ensembl. / negative regulation of cell growth; NAS:UniProtKB. / negative regulation of epithelial to mesenchymal transition; IMP:BHF-UCL. / negative regulation of tyrosine phosphorylation of STAT protein;…	GABA receptor binding; IEA:Ensembl. / metal ion binding; IEA:UniProtKB-KW. / phosphoprotein phosphatase activity; TAS:ARUK-UCL. / protein C-terminus binding; IEA:Ensembl. / protein heterodimerization activity; IPI:UniProtKB. / protein serine/threonine phosphatase activity; ISS:ARUK-UCL. / tau protein binding; NAS:ARUK-UCL.	chromosome, centromeric region; IEA:UniProtKB-SubCell. / cytosol; TAS:UniProtKB. / extracellular exosome; HDA:UniProtKB. / membrane; NAS:UniProtKB. / membrane raft; IDA:UniProtKB. / microtubule cytoskeleton; NAS:UniProtKB. / mitochondrion; NAS:UniProtKB. / nucleus; NAS:UniProtKB. / plasma membrane; IEA:Ensembl. / protein phosphatase type 2A complex; IDA:UniProtKB. / spindle pole; IEA:UniProtKB-Su…	5 out of 5	#N/A	Evidence at protein level	reviewed
P68032	P68032	ACTC1	99	124	80	#N/A	62	2	2	2	#N/A	2	495	539	625	0	571	3.86	3.5	7.22	0	5.56	11	11	13	0	12	31	30	62	0	64	Actin, alpha cardiac muscle 1	ACTC	ACTC, ASD5, CMD1R, CMH11, LVNC4 // actin, alpha cardiac muscle 1 // actin alpha cardiac muscle 1	http://www.genenames.org/data/hgnc_data.php?hgnc_id=143	HGNC:143	377	42019	Actin; Actin/actin-like_CS; Actin_CS	http://www.ncbi.nlm.nih.gov/homologene/?term=68446	hsa: ACTC1	actin filament-based movement; IDA:UniProtKB. / actin-myosin filament sliding; IMP:BHF-UCL. / actomyosin structure organization; ISS:UniProtKB. / cardiac muscle contraction; IEA:Ensembl. / cardiac muscle tissue morphogenesis; ISS:UniProtKB. / cardiac myofibril assembly; ISS:UniProtKB. / heart contraction; IMP:UniProtKB. / mesenchyme migration; ISS:AgBase. / muscle filament sliding; TAS:Reactome. …	ATP binding; IDA:UniProtKB. / ATPase activity; IDA:UniProtKB. / myosin binding; IDA:BHF-UCL.	actin filament; IDA:UniProtKB. / actomyosin, actin portion; IDA:UniProtKB. / blood microparticle; HDA:UniProtKB. / cell body; ISS:AgBase. / cytoplasm; IDA:BHF-UCL. / cytosol; TAS:Reactome. / extracellular exosome; HDA:UniProtKB. / extracellular space; HDA:UniProtKB. / filopodium; ISS:AgBase. / focal adhesion; HDA:UniProtKB. / glutamatergic synapse; IEA:Ensembl. / I band; ISS:UniProtKB. / lamellip…	5 out of 5	#N/A	Evidence at protein level	reviewed
P84095	P84095	RHOG	1131	993	986	#N/A	1699	1	1	1	#N/A	1	164	192	237	0	54	1.05	1.05	1.36	0	0.15	3	3	5	0	1	6	5	7	0	1	Rho-related GTP-binding protein RhoG	ARHG	ARHG // rho-related GTP-binding protein RhoG, ras homolog gene family, member G (rho G) // ras homolog family member G	http://www.genenames.org/data/hgnc_data.php?hgnc_id=672	HGNC:672	191	21309	P-loop_NTPase; Small_GTP-bd_dom; Small_GTPase; Small_GTPase_Rho	http://www.ncbi.nlm.nih.gov/homologene/?term=68196	hsa: RHOG	actin cytoskeleton organization; IDA:MGI. / actin filament organization; IBA:GO_Central. / activation of GTPase activity; IMP:UniProtKB. / cell chemotaxis; IMP:UniProtKB. / establishment or maintenance of cell polarity; IBA:GO_Central. / neutrophil degranulation; TAS:Reactome. / positive regulation of cell proliferation; TAS:ProtInc. / positive regulation of protein kinase B signaling; TAS:Reacto…	GTP binding; IBA:GO_Central. / GTPase activity; IDA:MGI. / phosphatidylinositol-4,5-bisphosphate 3-kinase activity; TAS:Reactome. / protein kinase binding; IBA:GO_Central.	cell cortex; IBA:GO_Central. / cell projection; IBA:GO_Central. / cytoplasm; IBA:GO_Central. / cytosol; TAS:Reactome. / endoplasmic reticulum membrane; TAS:Reactome. / extracellular exosome; HDA:UniProtKB. / focal adhesion; HDA:UniProtKB. / plasma membrane; IBA:GO_Central. / secretory granule membrane; TAS:Reactome.	5 out of 5	#N/A	Evidence at protein level	reviewed
Q00325	Q00325-2	SLC25A3	613	412	571	427	379	1	1	1	1	1	346	448	394	283	423	0	2.01	2.52	0	2.01	6	9	9	6	9	23	20	25	12	25	Phosphate carrier protein, mitochondrial	PHC	OK/SW-cl.48, PHC, PTP // phosphate carrier protein, mitochondrial, phosphate transport protein, solute carrier family 25 (mitochondrial carrier; phosphate carrier), member 3 // solute carrier family 25 member 3	http://www.genenames.org/data/hgnc_data.php?hgnc_id=10989	HGNC:10989	362	40095	Mitochondrial_carrier_protein; Mitochondrial_sb/sol_carrier; Mt_carrier_dom_sf	http://www.ncbi.nlm.nih.gov/homologene/?term=37649	hsa: SLC25A3 dme: CG9090	phosphate ion transmembrane transport; IBA:GO_Central.	inorganic phosphate transmembrane transporter activity; IBA:GO_Central. / phosphate:proton symporter activity; TAS:ProtInc. / protein-containing complex binding; IDA:MGI.	extracellular exosome; HDA:UniProtKB. / integral component of mitochondrial inner membrane; IBA:GO_Central. / integral component of plasma membrane; TAS:ProtInc. / membrane; HDA:UniProtKB. / mitochondrial inner membrane; TAS:ProtInc. / mitochondrion; IDA:HPA. / myelin sheath; IEA:Ensembl.	5 out of 5	#N/A	Evidence at protein level	reviewed
Q02750	Q02750	MAP2K1	466	567	951	#N/A	358	1	1	1	#N/A	2	432	347	247	0	337	1.77	1.07	0.66	0	1.23	9	8	5	0	8	16	10	7	0	14	Dual specificity mitogen-activated protein kinase kinase 1	MEK1, PRKMK1	CFC3, MAPKK1, MEK1, MKK1, PRKMK1 // dual specificity mitogen-activated protein kinase kinase 1, ERK activator kinase 1, MAPK/ERK kinase 1, MAPKK 1, MEK 1, protein kinase, mitogen-activated, kinase 1 (MAP kinase kinase 1) // mitogen-activated protein kinase kinase 1	http://www.genenames.org/data/hgnc_data.php?hgnc_id=6840	HGNC:6840	393	43439	Kinase-like_dom_sf; Prot_kinase_dom; Protein_kinase_ATP_BS; Ser/Thr_kinase_AS	http://www.ncbi.nlm.nih.gov/homologene/?term=2063	hsa: MAP2K1 dme: Dsor1	activation of MAPK activity; IDA:AgBase. / activation of protein kinase activity; IBA:GO_Central. / Bergmann glial cell differentiation; IEA:Ensembl. / cell cycle arrest; IMP:BHF-UCL. / cell motility; IEA:Ensembl. / cellular senescence; IMP:BHF-UCL. / cerebellar cortex formation; IEA:Ensembl. / chemotaxis; TAS:ProtInc. / epithelial cell proliferation involved in lung morphogenesis; IEA:Ensembl. /…	ATP binding; IEA:UniProtKB-KW. / MAP kinase kinase activity; IDA:UniProtKB. / protein C-terminus binding; IDA:MGI. / protein kinase activity; TAS:ProtInc. / protein N-terminus binding; IDA:MGI. / protein serine/threonine kinase activator activity; IDA:UniProtKB. / protein serine/threonine kinase activity; IMP:UniProtKB. / protein serine/threonine/tyrosine kinase activity; TAS:UniProtKB. / protein…	cytoplasm; IBA:GO_Central. / cytosol; IDA:HPA. / early endosome; TAS:UniProtKB. / endoplasmic reticulum; IDA:MGI. / focal adhesion; TAS:UniProtKB. / Golgi apparatus; TAS:UniProtKB. / late endosome; TAS:UniProtKB. / microtubule organizing center; IEA:UniProtKB-SubCell. / mitochondrion; TAS:UniProtKB. / nucleus; TAS:UniProtKB. / plasma membrane; IDA:HPA.	5 out of 5	#N/A	Evidence at protein level	reviewed
Q13155	Q13155-2	AIMP2	442	544	642	539	#N/A	2	2	2	1	#N/A	358	297	301	192	0	2.43	1.19	1.45	0	0	8	6	6	5	0	16	10	14	8	0	Aminoacyl tRNA synthase complex-interacting multifunctional protein 2	JTV1	HLD17, JTV-1, JTV1, P38 // aminoacyl tRNA synthase complex-interacting multifunctional protein 2, ARS-interacting multi-functional protein 2, multisynthase complex auxiliary component p38, multisynthetase complex auxiliary component p38, protein JTV-1 // aminoacyl tRNA synthetase complex interacting multifunctional protein 2	http://www.genenames.org/data/hgnc_data.php?hgnc_id=20609	HGNC:20609	320	35349	AIMP2_LysRS-bd; Glutathione-S-Trfase_C_sf; GST_C	http://www.ncbi.nlm.nih.gov/homologene/?term=4594	hsa: AIMP2	apoptotic process; IEA:UniProtKB-KW. / negative regulation of cell proliferation; IEA:Ensembl. / positive regulation of aminoacyl-tRNA ligase activity; IEA:Ensembl. / positive regulation of neuron death; IEA:Ensembl. / positive regulation of protein ubiquitination; IEA:Ensembl. / protein-containing complex assembly; IEA:Ensembl. / tRNA aminoacylation for protein translation; TAS:Reactome. / type …	protein-containing complex scaffold activity; IEA:Ensembl.	aminoacyl-tRNA synthetase multienzyme complex; IDA:UniProtKB. / cytosol; IDA:UniProtKB. / membrane; HDA:UniProtKB. / nucleus; IEA:UniProtKB-SubCell.	5 out of 5	#N/A	Evidence at protein level	reviewed
Q13190	Q13190	STX5	1020	478	1145	#N/A	#N/A	1	1	1	#N/A	#N/A	187	394	190	0	0	0	1.41	0.38	0	0	3	7	3	0	0	4	13	4	0	0	Syntaxin-5	STX5A	SED5, STX5A // syntaxin-5, syntaxin 5A // syntaxin 5	http://www.genenames.org/data/hgnc_data.php?hgnc_id=11440	HGNC:11440	355	39673	SNARE; Syntaxin-5_N; Syntaxin/epimorphin_CS; T_SNARE_dom	http://www.ncbi.nlm.nih.gov/homologene/?term=2381	hsa: STX5 sce: SED5 dme: Syx5	COPII vesicle coating; TAS:Reactome. / early endosome to Golgi transport; IMP:UniProtKB. / endoplasmic reticulum to Golgi vesicle-mediated transport; IBA:GO_Central. / Golgi disassembly; IDA:UniProtKB. / intracellular protein transport; IBA:GO_Central. / positive regulation of protein catabolic process; IMP:UniProtKB. / regulation of Golgi organization; IDA:UniProtKB. / retrograde transport, endo…	cadherin binding; HDA:BHF-UCL. / protein N-terminus binding; IPI:UniProtKB. / SNAP receptor activity; IDA:HGNC. / SNARE binding; IBA:GO_Central.	cytosol; IEA:GOC. / endomembrane system; IBA:GO_Central. / endoplasmic reticulum membrane; TAS:Reactome. / endoplasmic reticulum-Golgi intermediate compartment membrane; TAS:Reactome. / ER to Golgi transport vesicle membrane; TAS:Reactome. / Golgi apparatus; IDA:UniProtKB. / Golgi membrane; IBA:GO_Central. / integral component of membrane; IBA:GO_Central. / SNARE complex; IBA:GO_Central. / vesicl…	5 out of 5	#N/A	Evidence at protein level	reviewed
Q13586	Q13586	STIM1	295	166	778	#N/A	#N/A	1	1	1	#N/A	#N/A	604	814	306	0	0	1.11	1.93	0.45	0	0	11	16	7	0	0	19	27	10	0	0	Stromal interaction molecule 1	GOK	D11S4896E, GOK, IMD10, STRMK, TAM, TAM1 // stromal interaction molecule 1 // stromal interaction molecule 1	http://www.genenames.org/data/hgnc_data.php?hgnc_id=11386	HGNC:11386	685	77423	SAM; SAM/pointed_sf; SOAR; STIM; STIM1_SAM; STM1	http://www.ncbi.nlm.nih.gov/homologene/?term=20681	hsa: STIM1 dme: Stim	activation of store-operated calcium channel activity; IDA:UniProtKB. / cellular calcium ion homeostasis; IBA:GO_Central. / detection of calcium ion; IDA:UniProtKB. / enamel mineralization; IMP:UniProtKB. / positive regulation of adenylate cyclase activity; IDA:UniProtKB. / positive regulation of angiogenesis; IMP:BHF-UCL. / regulation of calcium ion transport; IDA:UniProtKB. / regulation of card…	calcium channel regulator activity; IDA:UniProtKB. / calcium ion binding; IDA:UniProtKB. / identical protein binding; IPI:IntAct. / microtubule plus-end binding; IDA:UniProtKB. / protease binding; IPI:UniProtKB.	cortical endoplasmic reticulum; IDA:UniProtKB. / endoplasmic reticulum; IDA:UniProtKB. / endoplasmic reticulum membrane; TAS:Reactome. / integral component of endoplasmic reticulum membrane; IDA:UniProtKB. / integral component of plasma membrane; IDA:UniProtKB. / microtubule; IEA:UniProtKB-KW. / plasma membrane; IDA:UniProtKB. / plasma membrane raft; IDA:UniProtKB. / sarcoplasmic reticulum membra…	5 out of 5	#N/A	Evidence at protein level	reviewed
Q14257	Q14257	RCN2	#N/A	601	#N/A	#N/A	#N/A	#N/A	1	#N/A	#N/A	#N/A	0	330	0	0	0	0	1.17	0	0	0	0	7	0	0	0	0	12	0	0	0	Reticulocalbin-2	ERC55	E6BP, ERC-55, ERC55, TCBP49 // reticulocalbin-2, E6-binding protein, calcium-binding protein ERC-55, reticulocalbin 2, EF-hand calcium binding domain (endoplasmic reticulum calcium-binding protein, 55kD) // reticulocalbin 2	http://www.genenames.org/data/hgnc_data.php?hgnc_id=9935	HGNC:9935	317	36876	EF-hand-dom_pair; EF_Hand_1_Ca_BS; EF_hand_dom	http://www.ncbi.nlm.nih.gov/homologene/?term=2176	hsa: RCN2 dme: CG31650	#N/A	calcium ion binding; IBA:GO_Central.	endoplasmic reticulum; IDA:HPA. / endoplasmic reticulum lumen; IEA:UniProtKB-SubCell. / nucleolus; IDA:HPA.	5 out of 5	#N/A	Evidence at protein level	reviewed
Q14677	Q14677-3	CLINT1	163	204	404	783	859	1	1	1	1	1	833	714	528	142	190	1.99	2.13	0	0	0	17	15	10	3	4	28	29	11	5	8	Clathrin interactor 1	ENTH, EPN4, EPNR, KIAA0171	CLINT, ENTH, EPN4, EPNR // clathrin interactor 1, clathrin interacting protein localized in the trans-Golgi region, enthoprotin, epsin 4, epsin-related protein, epsinR // clathrin interactor 1	http://www.genenames.org/data/hgnc_data.php?hgnc_id=23186	HGNC:23186	625	68259	CLINT1; ENTH; ENTH_VHS; Epsin_ENTH	http://www.ncbi.nlm.nih.gov/homologene/?term=133740	hsa: CLINT1 dme: lqfR	clathrin coat assembly; IEA:Ensembl. / endocytosis; IEA:UniProtKB-KW.	cadherin binding; HDA:BHF-UCL. / clathrin binding; IPI:BHF-UCL. / lipid binding; IEA:UniProtKB-KW.	clathrin-coated vesicle; IEA:UniProtKB-SubCell. / cytosol; TAS:Reactome. / Golgi apparatus; IDA:UniProtKB. / intracellular membrane-bounded organelle; IDA:HPA. / membrane; HDA:UniProtKB. / nucleoplasm; IDA:HPA. / perinuclear region of cytoplasm; IEA:UniProtKB-SubCell.	5 out of 5	#N/A	Evidence at protein level	reviewed
Q14980	Q14980-2	NUMA1	25	8	19	2	22	1	3	1	3	1	2121	2340	1992	1473	1970	1.15	1.21	0	0	1.06	39	44	35	30	38	58	61	47	42	56	Nuclear mitotic apparatus protein 1	Numa-1, p230	NMP-22, NUMA // nuclear mitotic apparatus protein 1, SP-H antigen, centrophilin stabilizes mitotic spindle in mitotic cells, nuclear matrix protein-22, structural nuclear protein // nuclear mitotic apparatus protein 1	http://www.genenames.org/data/hgnc_data.php?hgnc_id=8059	HGNC:8059	2115	238260	NUMA1	http://www.ncbi.nlm.nih.gov/homologene/?term=38150	hsa: NUMA1	anastral spindle assembly; IMP:UniProtKB. / astral microtubule organization; IDA:UniProtKB. / cell division; IEA:UniProtKB-KW. / chromosome segregation; IEA:UniProtKB-KW. / establishment of mitotic spindle orientation; IDA:UniProtKB. / meiotic cell cycle; IEA:Ensembl. / microtubule bundle formation; IMP:UniProtKB. / nucleus organization; TAS:ProtInc. / positive regulation of BMP signaling pathway…	disordered domain specific binding; IMP:CAFA. / dynein complex binding; IDA:UniProtKB. / microtubule binding; IDA:UniProtKB. / microtubule minus-end binding; IDA:UniProtKB. / microtubule plus-end binding; IDA:UniProtKB. / phosphatidylinositol binding; IDA:UniProtKB. / protein C-terminus binding; IMP:CAFA. / protein domain specific binding; IPI:UniProtKB. / protein-containing complex binding; IDA:…	cell cortex; IDA:UniProtKB. / cell cortex region; IDA:UniProtKB. / centrosome; IDA:UniProtKB. / chromosome; IEA:UniProtKB-SubCell. / cortical microtubule; IDA:UniProtKB. / cytoplasm; IBA:GO_Central. / cytoplasmic microtubule bundle; IDA:UniProtKB. / cytosol; IDA:UniProtKB. / dendrite; IEA:Ensembl. / extracellular exosome; HDA:UniProtKB. / extrinsic component of plasma membrane; IDA:UniProtKB. / G…	5 out of 5	#N/A	Evidence at protein level	reviewed
Q15738	Q15738	NSDHL	399	373	567	738	336	1	1	1	1	1	485	478	400	154	462	2.34	1.88	0.97	0.25	1.47	11	8	7	4	9	18	18	10	4	14	Sterol-4-alpha-carboxylate 3-dehydrogenase, decarboxylating	H105E3	H105E3, SDR31E1, XAP104 // sterol-4-alpha-carboxylate 3-dehydrogenase, decarboxylating, epididymis secretory sperm binding protein, protein H105e3, short chain dehydrogenase/reductase family 31E, member 1 // NAD(P) dependent steroid dehydrogenase-like	http://www.genenames.org/data/hgnc_data.php?hgnc_id=13398	HGNC:13398	373	41900	3Beta_OHSteriod_DH/Estase; NAD(P)-bd_dom_sf	http://www.ncbi.nlm.nih.gov/homologene/?term=5951	hsa: NSDHL sce: ERG26	cholesterol biosynthetic process; TAS:Reactome. / cholesterol metabolic process; IBA:GO_Central. / hair follicle development; IEA:Ensembl. / labyrinthine layer blood vessel development; IEA:Ensembl. / smoothened signaling pathway; IEA:Ensembl.	3-beta-hydroxy-delta5-steroid dehydrogenase activity; TAS:ProtInc. / 4alpha-carboxy-4beta-methyl-5alpha-cholesta-8-en-3beta-ol:NAD(P)+ 3-oxidoreductase (decarboxylating) activity; IEA:UniProtKB-EC. / 4alpha-carboxy-5alpha-cholesta-8-en-3beta-ol:NAD(P)+ 3-dehydrogenase (decarboxylating) activity; IEA:UniProtKB-EC. / C-3 sterol dehydrogenase (C-4 sterol decarboxylase) activity; TAS:Reactome. / oxid…	endoplasmic reticulum; IDA:LIFEdb. / endoplasmic reticulum membrane; TAS:Reactome. / integral component of membrane; IEA:UniProtKB-KW. / lipid droplet; IDA:UniProtKB.	5 out of 5	#N/A	Evidence at protein level	reviewed
Q16795	Q16795	NDUFA9	610	418	903	793	516	1	1	1	1	1	348	439	265	139	340	0.96	1.45	0.69	0	1.11	9	11	7	4	9	11	16	8	4	10	NADH dehydrogenase [ubiquinone] 1 alpha subcomplex subunit 9, mitochondrial	NDUFS2L	CC6, CI-39k, CI39k, MC1DN26, NDUFS2L, SDR22E1 // NADH dehydrogenase [ubiquinone] 1 alpha subcomplex subunit 9, mitochondrial, CI-39kD, NADH dehydrogenase (ubiquinone) 1 alpha subcomplex, 9, 39kDa, NADH dehydrogenase (ubiquinone) Fe-S protein 2-like (NADH-coenzyme Q reductase), NADH-ubiquinone oxidoreductase 39 kDa subunit, complex I 39kDa subunit, short chain dehydrogenase/reductase family 22E, m…	http://www.genenames.org/data/hgnc_data.php?hgnc_id=7693	HGNC:7693	377	42510	Epimerase_deHydtase; NAD(P)-bd_dom_sf	http://www.ncbi.nlm.nih.gov/homologene/?term=3666	hsa: NDUFA9 dme: CG6020	circadian rhythm; IDA:UniProtKB. / mitochondrial electron transport, NADH to ubiquinone; NAS:UniProtKB. / mitochondrial respiratory chain complex I assembly; IMP:UniProtKB. / response to glucose; IEA:Ensembl. / sodium ion transport; NAS:UniProtKB. / ubiquinone-6 biosynthetic process; IBA:GO_Central.	coenzyme binding; IEA:InterPro. / NADH dehydrogenase (ubiquinone) activity; NAS:UniProtKB. / NADH dehydrogenase activity; IMP:UniProtKB. / protein-containing complex binding; IDA:MGI.	mitochondrial matrix; IDA:UniProtKB. / mitochondrial membrane; IDA:UniProtKB. / mitochondrial respiratory chain complex I; IDA:UniProtKB. / mitochondrion; IDA:HPA. / nucleoplasm; IDA:HPA. / nucleus; HDA:UniProtKB.	5 out of 5	#N/A	Evidence at protein level	reviewed
Q4VCS5	Q4VCS5	AMOT	28	73	118	260	672	1	1	1	1	1	2032	1212	1082	429	253	8.33	2.05	1.52	0.42	0.24	38	26	22	10	6	114	49	44	13	11	Angiomotin	KIAA1071	// angiomotin, angiomotin p130 isoform, angiomotin p80 isoform // angiomotin	http://www.genenames.org/data/hgnc_data.php?hgnc_id=17810	HGNC:17810	1084	118085	Angiomotin; Angiomotin_C	http://www.ncbi.nlm.nih.gov/homologene/?term=15778	hsa: AMOT	actin cytoskeleton organization; IBA:GO_Central. / angiogenesis; IBA:GO_Central. / blood vessel endothelial cell migration; IEA:Ensembl. / cell migration involved in gastrulation; IEA:Ensembl. / cell-cell junction assembly; TAS:UniProtKB. / cellular protein localization; IDA:MGI. / chemotaxis; IEA:Ensembl. / establishment of cell polarity involved in ameboidal cell migration; IBA:GO_Central. / ga…	angiostatin binding; IDA:UniProtKB. / signaling receptor activity; IDA:MGI.	actin filament; IDA:UniProtKB. / bicellular tight junction; IDA:UniProtKB. / cell junction; IDA:HPA. / cell surface; IDA:UniProtKB. / cytoplasm; IDA:UniProtKB. / cytoplasmic vesicle; IBA:GO_Central. / cytosol; TAS:Reactome. / endocytic vesicle; IDA:MGI. / external side of plasma membrane; IDA:MGI. / integral component of membrane; IDA:UniProtKB. / lamellipodium; IDA:UniProtKB. / nucleus; IDA:HPA.…	5 out of 5	#N/A	Evidence at protein level	reviewed
Q6YN16	Q6YN16	HSDL2	705	485	739	1056	429	1	1	1	1	1	300	389	321	92	388	1.01	1.66	1.16	0.15	0.75	6	8	7	2	9	12	18	13	2	12	Hydroxysteroid dehydrogenase-like protein 2	C9orf99, SDR13C1	C9orf99, SDR13C1 // hydroxysteroid dehydrogenase-like protein 2, short chain dehydrogenase/reductase family 13C member 1 // hydroxysteroid dehydrogenase like 2	http://www.genenames.org/data/hgnc_data.php?hgnc_id=18572	HGNC:18572	418	45395	NAD(P)-bd_dom_sf; Sc_DH/Rdtase_CS; SCP2_sterol-bd_dom; SCP2_sterol-bd_dom_sf; SDR_fam	http://www.ncbi.nlm.nih.gov/homologene/?term=75204	hsa: HSDL2 dme: CG5590	#N/A	oxidoreductase activity; IEA:UniProtKB-KW.	membrane; HDA:UniProtKB. / mitochondrion; IDA:HPA. / peroxisome; IDA:UniProtKB.	5 out of 5	#N/A	Evidence at protein level	reviewed
Q71U36	Q71U36	TUBA1A	66	50	50	38	52	2	2	3	2	2	1314	1381	1421	1178	1293	16.98	23.62	48.13	9.22	16.98	22	23	23	21	20	196	152	226	103	179	Tubulin alpha-1A chain	TUBA3	B-ALPHA-1, LIS3, TUBA3 // tubulin alpha-1A chain, hum-a-tub1, hum-a-tub2, tubulin B-alpha-1, tubulin alpha-3 chain, tubulin, alpha, brain-specific // tubulin alpha 1a	http://www.genenames.org/data/hgnc_data.php?hgnc_id=20766	HGNC:20766	451	50136	Alpha_tubulin; Tub_FtsZ_C; Tubulin; Tubulin/FtsZ_2-layer-sand-dom; Tubulin/FtsZ_C_sf; Tubulin/FtsZ_GTPase_sf; Tubulin_C; Tubulin_CS; Tubulin_FtsZ_GTPase	http://www.ncbi.nlm.nih.gov/homologene/?term=68498	hsa: TUBA1A	cell division; TAS:BHF-UCL. / ciliary basal body-plasma membrane docking; TAS:Reactome. / cytoskeleton-dependent intracellular transport; TAS:BHF-UCL. / G2/M transition of mitotic cell cycle; TAS:Reactome. / microtubule cytoskeleton organization; IBA:GO_Central. / microtubule-based process; IBA:GO_Central. / mitotic cell cycle; IBA:GO_Central. / regulation of G2/M transition of mitotic cell cycle…	GTP binding; IBA:GO_Central. / GTPase activity; IEA:InterPro. / protein domain specific binding; IEA:Ensembl. / structural constituent of cytoskeleton; IBA:GO_Central. / structural molecule activity; TAS:BHF-UCL.	cytoplasm; IBA:GO_Central. / cytoplasmic microtubule; IEA:Ensembl. / cytoplasmic ribonucleoprotein granule; IDA:ParkinsonsUK-UCL. / cytosol; TAS:Reactome. / extracellular exosome; HDA:UniProtKB. / membrane raft; IEA:Ensembl. / microtubule; IDA:UniProtKB. / microtubule cytoskeleton; IDA:HPA. / myelin sheath; IEA:Ensembl. / neuromuscular junction; IEA:Ensembl. / nucleus; HDA:UniProtKB. / recycling …	5 out of 5	#N/A	Evidence at protein level	reviewed
Q8N257	Q8N257	HIST3H2BB	80	740	#N/A	#N/A	#N/A	2	1	#N/A	#N/A	#N/A	270	268	0	0	0	0	12.98	0	0	0	5	5	0	0	0	40	36	0	0	0	Histone H2B type 3-B	#N/A	H2Bb // histone H2B type 3-B, H2B type 12, histone 3, H2bb, histone cluster 3, H2bb // histone cluster 3 H2B family member b	http://www.genenames.org/data/hgnc_data.php?hgnc_id=20514	HGNC:20514	126	13908	Histone-fold; Histone_H2A/H2B/H3; Histone_H2B	http://www.ncbi.nlm.nih.gov/homologene/?term=75941	hsa: HIST3H2BB	nucleosome assembly; IBA:GO_Central.	DNA binding; IBA:GO_Central. / protein heterodimerization activity; IEA:InterPro.	cytosol; IDA:HPA. / nucleoplasm; IDA:HPA. / nucleosome; IEA:UniProtKB-KW. / nucleus; IDA:UniProtKB.	5 out of 5	#N/A	Evidence at protein level	reviewed
Q8N4V1	Q8N4V1	MMGT1	#N/A	1428	#N/A	#N/A	#N/A	#N/A	1	#N/A	#N/A	#N/A	0	112	0	0	0	0	1.82	0	0	0	0	2	0	0	0	0	5	0	0	0	Membrane magnesium transporter 1	EMC5, TMEM32	EMC5, TMEM32 // membrane magnesium transporter 1, ER membrane protein complex subunit 5, transmembrane protein 32 // membrane magnesium transporter 1	http://www.genenames.org/data/hgnc_data.php?hgnc_id=28100	HGNC:28100	131	14686	Magnesium_transport	http://www.ncbi.nlm.nih.gov/homologene/?term=15570	hsa: MMGT1 dme: CG15168	copper ion transport; IEA:Ensembl. / magnesium ion transport; ISS:UniProtKB.	cobalt ion transmembrane transporter activity; IEA:Ensembl. / ferrous iron transmembrane transporter activity; IEA:Ensembl. / inorganic cation transmembrane transporter activity; IBA:GO_Central. / magnesium ion transmembrane transporter activity; ISS:UniProtKB.	early endosome; ISS:UniProtKB. / early endosome membrane; IEA:UniProtKB-SubCell. / ER membrane protein complex; IDA:UniProtKB. / Golgi apparatus; ISS:UniProtKB. / Golgi membrane; IEA:UniProtKB-SubCell. / integral component of membrane; IDA:UniProtKB. / membrane; HDA:UniProtKB. / plasma membrane; IBA:GO_Central.	5 out of 5	#N/A	Evidence at protein level	reviewed
Q8NFH5	Q8NFH5-2	NUP35	1697	318	1359	#N/A	#N/A	1	1	1	#N/A	#N/A	83	538	145	0	0	0	7.14	0	0	0	2	10	3	0	0	3	34	4	0	0	Nucleoporin NUP35	MP44, NUP53	MP-44, MP44, NP44, NUP53 // nucleoporin NUP35, nucleoporin NUP53, mitotic phosphoprotein 44, nuclear pore complex protein Nup53, nucleoporin 35kDa // nucleoporin 35	http://www.genenames.org/data/hgnc_data.php?hgnc_id=29797	HGNC:29797	326	34774	Nucleoporin_NUP53; Nucleotide-bd_a/b_plait_sf; RBD_domain_sf; RRM_NUP35_dom	http://www.ncbi.nlm.nih.gov/homologene/?term=44517	hsa: NUP35 dme: CG6540	mRNA export from nucleus; TAS:Reactome. / NLS-bearing protein import into nucleus; IBA:GO_Central. / nuclear pore organization; IBA:GO_Central. / viral process; TAS:Reactome.	phospholipid binding; IBA:GO_Central. / single-stranded DNA binding; IBA:GO_Central. / structural constituent of nuclear pore; IBA:GO_Central.	nuclear envelope; TAS:Reactome. / nuclear lamina; IEA:Ensembl. / nuclear membrane; IDA:HPA. / nuclear pore central transport channel; IBA:GO_Central. / nuclear pore nuclear basket; IBA:GO_Central. / nucleoplasm; IDA:HPA. / plasma membrane; IDA:HPA.	5 out of 5	#N/A	Evidence at protein level	reviewed
Q8TEX9	Q8TEX9	IPO4	323	90	97	423	211	1	1	1	1	1	563	1068	1195	285	645	0.46	1.42	1.7	0	0	11	21	22	7	14	17	37	41	10	25	Importin-4	IMP4B, RANBP4	Imp4 // importin-4, imp4b, importin-4b, ran-binding protein 4, ranBP4 // importin 4	http://www.genenames.org/data/hgnc_data.php?hgnc_id=19426	HGNC:19426	1081	118715	ARM-type_fold; HEAT; HEAT_type_2; Importin-beta_N; Importin_beta; TOG	http://www.ncbi.nlm.nih.gov/homologene/?term=5835	hsa: IPO4 sce: KAP123 dme: CG32165 dme: CG32164	DNA replication-dependent nucleosome assembly; IDA:UniProtKB. / DNA replication-independent nucleosome assembly; IDA:UniProtKB. / NLS-bearing protein import into nucleus; IBA:GO_Central. / protein import into nucleus; IDA:UniProtKB. / ribosomal protein import into nucleus; IBA:GO_Central.	nuclear localization sequence binding; IBA:GO_Central. / protein transporter activity; IBA:GO_Central. / Ran GTPase binding; IEA:InterPro.	cytoplasm; IBA:GO_Central. / membrane; HDA:UniProtKB. / nuclear chromatin; IDA:UniProtKB. / nuclear membrane; IBA:GO_Central. / nuclear periphery; IBA:GO_Central. / protein-containing complex; IDA:UniProtKB.	5 out of 5	#N/A	Evidence at protein level	reviewed
Q8WUM0	Q8WUM0	NUP133	189	92	252	725	162	1	1	1	1	1	780	1057	712	160	751	0.73	1.51	0.64	0.13	0.82	19	23	15	4	17	25	41	20	5	24	Nuclear pore complex protein Nup133	#N/A	NPHS18, hNUP133 // nuclear pore complex protein Nup133, 133 kDa nucleoporin, nucleoporin 133kD, nucleoporin 133kDa, nucleoporin Nup133 // nucleoporin 133	http://www.genenames.org/data/hgnc_data.php?hgnc_id=18016	HGNC:18016	1156	128979	Nucleoporin_Nup133/Nup155_C; Nup133-like; WD40/YVTN_repeat-like_dom_sf	http://www.ncbi.nlm.nih.gov/homologene/?term=32402	hsa: NUP133 dme: Nup133	mRNA export from nucleus; IDA:UniProtKB. / neural tube development; IEA:Ensembl. / neurogenesis; IEA:Ensembl. / nuclear pore distribution; IBA:GO_Central. / nuclear pore organization; IMP:UniProtKB. / paraxial mesoderm development; IEA:Ensembl. / protein import into nucleus; IBA:GO_Central. / somite development; IEA:Ensembl. / viral process; TAS:Reactome.	structural constituent of nuclear pore; IDA:UniProtKB.	condensed chromosome kinetochore; IEA:UniProtKB-SubCell. / cytosol; TAS:Reactome. / membrane; HDA:UniProtKB. / nuclear envelope; TAS:Reactome. / nuclear membrane; IDA:HPA. / nuclear pore; IDA:UniProtKB. / nuclear pore outer ring; IDA:UniProtKB.	5 out of 5	#N/A	Evidence at protein level	reviewed
Q92598	Q92598	HSPH1	65	39	31	171	59	1	1	2	1	1	1377	1561	1564	568	1282	2.17	3.27	3.71	0.69	2.07	28	29	30	13	25	41	56	60	16	39	Heat shock protein 105 kDa	HSP105, HSP110, KIAA0201	HSP105, HSP105A, HSP105B, NY-CO-25 // heat shock protein 105 kDa, antigen NY-CO-25, heat shock 105kDa/110kDa protein 1 // heat shock protein family H (Hsp110) member 1	http://www.genenames.org/data/hgnc_data.php?hgnc_id=16969	HGNC:16969	858	96865	Heat_shock_70_CS; HSP70_C_sf; HSP70_peptide-bd_sf; Hsp_70_fam	http://www.ncbi.nlm.nih.gov/homologene/?term=21322	hsa: HSPH1 sce: SSE2	chaperone cofactor-dependent protein refolding; IEA:Ensembl. / positive regulation of MHC class I biosynthetic process; TAS:BHF-UCL. / positive regulation of NK T cell activation; TAS:BHF-UCL. / receptor-mediated endocytosis; TAS:Reactome. / regulation of cellular response to heat; TAS:Reactome. / response to unfolded protein; TAS:ProtInc.	adenyl-nucleotide exchange factor activity; IDA:UniProtKB. / alpha-tubulin binding; IEA:Ensembl. / ATP binding; IEA:UniProtKB-KW.	cytoplasm; IDA:BHF-UCL. / cytosol; IDA:UniProtKB. / endocytic vesicle lumen; TAS:Reactome. / extracellular exosome; HDA:UniProtKB. / extracellular region; TAS:BHF-UCL. / microtubule; IEA:Ensembl. / nucleoplasm; IDA:HPA. / nucleus; IBA:GO_Central. / protein-containing complex; IDA:UniProtKB.	5 out of 5	#N/A	Evidence at protein level	reviewed
Q969G6	Q969G6	RFK	1308	920	1536	#N/A	1805	1	1	1	#N/A	1	135	210	117	0	45	0.69	1.86	1.01	0	0.19	2	4	2	0	1	3	6	4	0	1	Riboflavin kinase	#N/A	RIFK // riboflavin kinase, 0610038L10Rik, ATP:riboflavin 5'-phosphotransferase, flavokinase // riboflavin kinase	http://www.genenames.org/data/hgnc_data.php?hgnc_id=30324	HGNC:30324	155	17623	Riboflavin_kinase; Riboflavin_kinase_bac/euk; Riboflavin_kinase_dom_sf	http://www.ncbi.nlm.nih.gov/homologene/?term=115690	hsa: RFK sce: FMN1 dme: CG2846	apoptotic process; IMP:MGI. / FMN biosynthetic process; IBA:GO_Central. / positive regulation of NAD(P)H oxidase activity; IMP:MGI. / reactive oxygen species metabolic process; IEA:Ensembl. / riboflavin biosynthetic process; NAS:UniProtKB. / riboflavin metabolic process; TAS:Reactome.	ATP binding; IEA:UniProtKB-KW. / metal ion binding; IEA:UniProtKB-KW. / riboflavin kinase activity; IBA:GO_Central.	cytoplasm; NAS:UniProtKB. / cytosol; TAS:Reactome.	5 out of 5	#N/A	Evidence at protein level	reviewed
Q969V3	Q969V3	NCLN	229	299	965	837	359	1	1	1	1	1	691	569	243	130	444	1.37	1.03	0.43	0	0.93	14	12	6	3	9	18	14	7	3	13	Nicalin	#N/A	NET59 // nicalin, nicalin homolog, nicastrin-like protein // nicalin	http://www.genenames.org/data/hgnc_data.php?hgnc_id=26923	HGNC:26923	563	62974	Nicalin; Peptidase_M28	http://www.ncbi.nlm.nih.gov/homologene/?term=10604	hsa: NCLN dme: CG4972	protein stabilization; IMP:UniProtKB. / regulation of protein complex assembly; IDA:UniProtKB. / regulation of protein complex stability; IDA:UniProtKB. / regulation of signal transduction; IBA:GO_Central.	#N/A	endoplasmic reticulum membrane; IDA:UniProtKB. / integral component of membrane; IEA:UniProtKB-KW. / membrane; HDA:UniProtKB. / protein-containing complex; IDA:UniProtKB.	5 out of 5	#N/A	Evidence at protein level	reviewed
Q96A49	Q96A49	SYAP1	90	95	116	1049	#N/A	1	1	1	1	#N/A	1139	1042	1088	93	0	7.56	3.91	4.75	0.17	0	18	15	16	2	0	31	22	24	2	0	Synapse-associated protein 1	#N/A	BSTA, PRO3113 // synapse-associated protein 1, BSD domain-containing signal transducer and Akt interactor protein, SAP47 homolog, synapse associated protein 1, SAP47 homolog // synapse associated protein 1	http://www.genenames.org/data/hgnc_data.php?hgnc_id=16273	HGNC:16273	352	39933	BSD_dom; BSD_dom_sf	http://www.ncbi.nlm.nih.gov/homologene/?term=12078	hsa: SYAP1 dme: Sap47	cell differentiation; IEA:UniProtKB-KW. / cellular response to epidermal growth factor stimulus; IMP:UniProtKB. / cellular response to insulin stimulus; IMP:UniProtKB. / cellular response to insulin-like growth factor stimulus; IMP:UniProtKB. / cellular response to platelet-derived growth factor stimulus; IMP:UniProtKB. / positive regulation of fat cell differentiation; IMP:UniProtKB. / positive …	#N/A	axon; ISS:UniProtKB. / cell junction; IEA:UniProtKB-KW. / cytosol; IDA:HPA. / dendrite; ISS:UniProtKB. / extracellular exosome; HDA:UniProtKB. / extrinsic component of cytoplasmic side of plasma membrane; IDA:UniProtKB. / Golgi apparatus; IDA:HPA. / growth cone; ISS:UniProtKB. / nucleoplasm; IDA:HPA. / perikaryon; ISS:UniProtKB. / perinuclear region of cytoplasm; ISS:UniProtKB. / postsynaptic mem…	5 out of 5	#N/A	Evidence at protein level	reviewed
Q96RQ3	Q96RQ3	MCCC1	61	40	781	368	18	1	1	1	1	1	1402	1558	306	320	2106	11.71	15.13	0	0	81.23	24	25	7	8	33	96	97	10	12	307	Methylcrotonoyl-CoA carboxylase subunit alpha, mitochondrial	MCCA	MCC-B, MCCA // methylcrotonoyl-CoA carboxylase subunit alpha, mitochondrial, 3-methylcrotonyl-CoA carboxylase 1, 3-methylcrotonyl-CoA carboxylase biotin-containing subunit, 3-methylcrotonyl-CoA:carbon dioxide ligase subunit alpha, MCCase subunit alpha, methylcrotonoyl-CoA carboxylase 1 (alpha), methylcrotonoyl-CoA carboxylase alpha, methylcrotonoyl-Coenzyme A carboxylase 1 (alpha) // methylcroton…	http://www.genenames.org/data/hgnc_data.php?hgnc_id=6936	HGNC:6936	725	80473	ATP-grasp; ATP_grasp_subdomain_1; BC-like_N; Biotin_BS; Biotin_carboxylation_dom; Biotin_COase_C; Biotin_lipoyl; CbamoylP_synth_lsu-like_ATP-bd; PreATP-grasp_dom_sf; Rudment_hybrid_motif; Single_hybrid_motif	http://www.ncbi.nlm.nih.gov/homologene/?term=10603	hsa: MCCC1 dme: CG2118	biotin metabolic process; TAS:Reactome. / leucine catabolic process; ISS:ParkinsonsUK-UCL. / protein heterooligomerization; NAS:ParkinsonsUK-UCL.	ATP binding; IEA:UniProtKB-KW. / biotin binding; NAS:UniProtKB. / biotin carboxylase activity; NAS:ParkinsonsUK-UCL. / metal ion binding; IEA:InterPro. / methylcrotonoyl-CoA carboxylase activity; IEA:UniProtKB-EC.	3-methylcrotonyl-CoA carboxylase complex, mitochondrial; TAS:ParkinsonsUK-UCL. / cytosol; TAS:Reactome. / methylcrotonoyl-CoA carboxylase complex; IDA:ParkinsonsUK-UCL. / mitochondrial matrix; IDA:ParkinsonsUK-UCL. / mitochondrion; IDA:HPA.	5 out of 5	#N/A	Evidence at protein level	reviewed
Q99832	Q99832	CCT7	62	53	65	56	79	1	1	1	1	1	1398	1340	1366	987	1108	10.73	12.77	12.05	3.98	4.85	24	22	23	19	19	92	79	96	44	57	T-complex protein 1 subunit eta	CCTH, NIP7-1	CCTETA, CCTH, NIP7-1, TCP1ETA // T-complex protein 1 subunit eta, CCT-eta, HIV-1 Nef interacting protein, TCP-1-eta, chaperonin containing t-complex polypeptide 1, eta subunit // chaperonin containing TCP1 subunit 7	http://www.genenames.org/data/hgnc_data.php?hgnc_id=1622	HGNC:1622	543	59367	Chap_CCT_eta; Chaperone_TCP-1; Chaperonin_TCP-1_CS; Cpn60/TCP-1; GroEL-like_apical_dom_sf; GROEL-like_equatorial_sf; TCP-1-like_intermed_sf	http://www.ncbi.nlm.nih.gov/homologene/?term=4694	hsa: CCT7 sce: CCT7 dme: Tcp-1eta	binding of sperm to zona pellucida; IEA:Ensembl. / positive regulation of establishment of protein localization to telomere; IMP:BHF-UCL. / positive regulation of protein localization to Cajal body; HMP:BHF-UCL. / positive regulation of telomerase RNA localization to Cajal body; HMP:BHF-UCL. / positive regulation of telomere maintenance via telomerase; IMP:BHF-UCL. / protein folding; TAS:Reactome…	ATP binding; IEA:UniProtKB-KW. / identical protein binding; IEA:Ensembl. / unfolded protein binding; TAS:ProtInc.	cell body; IEA:Ensembl. / chaperonin-containing T-complex; IDA:UniProtKB. / cytoplasm; TAS:ProtInc. / cytosol; TAS:Reactome. / extracellular exosome; HDA:UniProtKB. / microtubule; IDA:UniProtKB.	5 out of 5	#N/A	Evidence at protein level	reviewed
Q9BTX1	Q9BTX1	NDC1	734	217	1139	#N/A	#N/A	1	1	1	#N/A	#N/A	286	701	192	0	0	0.28	2.65	0.18	0	0	6	13	3	0	0	8	34	5	0	0	Nucleoporin NDC1	TMEM48	NET3, TMEM48 // nucleoporin NDC1, nuclear division cycle 1 homolog, transmembrane protein 48 // NDC1 transmembrane nucleoporin	http://www.genenames.org/data/hgnc_data.php?hgnc_id=25525	HGNC:25525	674	76305	Nucleoporin_prot_Ndc1/Nup	http://www.ncbi.nlm.nih.gov/homologene/?term=41224	hsa: NDC1 dme: CG5857	mRNA export from nucleus; TAS:Reactome. / nuclear pore complex assembly; IMP:UniProtKB. / nuclear pore distribution; IMP:UniProtKB. / nuclear pore organization; IBA:GO_Central. / protein transport; NAS:UniProtKB. / spermatogenesis; IEA:Ensembl. / synapsis; IEA:Ensembl. / viral process; TAS:Reactome.	structural constituent of nuclear pore; IMP:UniProtKB.	actin cytoskeleton; IDA:HPA. / cytoplasm; IEA:Ensembl. / integral component of membrane; IEA:UniProtKB-KW. / membrane; HDA:UniProtKB. / nuclear envelope; TAS:Reactome. / nuclear membrane; IDA:HPA. / nuclear pore; IDA:UniProtKB. / nuclear pore transmembrane ring; IBA:GO_Central. / plasma membrane; IDA:HPA.	5 out of 5	#N/A	Evidence at protein level	reviewed
Q9BW27	Q9BW27	NUP85	364	234	692	676	309	1	1	1	1	1	518	669	337	177	491	1.05	1.33	0	0	0	11	11	6	4	9	18	22	12	4	11	Nuclear pore complex protein Nup85	NUP75, PCNT1	FROUNT, NPHS17, Nup75 // nuclear pore complex protein Nup85, nucleoporin 85kDa, nucleoporin Nup75, nucleoporin Nup85 // nucleoporin 85	http://www.genenames.org/data/hgnc_data.php?hgnc_id=8734	HGNC:8734	656	75019	Nucleoporin_Nup85	http://www.ncbi.nlm.nih.gov/homologene/?term=11755	hsa: NUP85 dme: Nup75	lamellipodium assembly; IEA:Ensembl. / macrophage chemotaxis; IEA:Ensembl. / mRNA export from nucleus; IBA:GO_Central. / positive regulation of transcription, DNA-templated; IBA:GO_Central. / protein import into nucleus; IBA:GO_Central. / viral process; TAS:Reactome.	structural constituent of nuclear pore; IBA:GO_Central.	condensed chromosome kinetochore; IEA:UniProtKB-SubCell. / cytosol; IDA:HPA. / membrane; HDA:UniProtKB. / nuclear envelope; TAS:Reactome. / nuclear membrane; IEA:UniProtKB-SubCell. / nuclear pore outer ring; IDA:UniProtKB. / nucleus; IDA:HPA. / spindle; IEA:UniProtKB-SubCell.	5 out of 5	#N/A	Evidence at protein level	reviewed
Q9H6T3	Q9H6T3	RPAP3	513	176	270	918	1304	1	1	1	1	1	398	798	681	115	97	0.46	1.54	1.23	0.09	0.09	8	15	13	2	2	9	25	20	2	2	RNA polymerase II-associated protein 3	#N/A	Tah1, hSpagh // RNA polymerase II-associated protein 3 // RNA polymerase II associated protein 3	http://www.genenames.org/data/hgnc_data.php?hgnc_id=26151	HGNC:26151	665	75719	RPAP3-like_C; TPR-contain_dom; TPR-like_helical_dom_sf; TPR_1; TPR_repeat	http://www.ncbi.nlm.nih.gov/homologene/?term=11613	hsa: RPAP3 dme: spag	#N/A	#N/A	cytosol; IDA:HPA. / R2TP complex; IDA:UniProtKB.	5 out of 5	#N/A	Evidence at protein level	reviewed
Q9H9B4	Q9H9B4	SFXN1	286	230	348	259	417	1	1	1	1	1	611	675	577	430	400	3.5	3.12	1.89	1.03	1.64	12	12	11	9	8	21	19	14	10	16	Sideroflexin-1	#N/A	SLC56A1, TCC // sideroflexin-1, tricarboxylate carrier protein // sideroflexin 1	http://www.genenames.org/data/hgnc_data.php?hgnc_id=16085	HGNC:16085	322	35619	Mtc	http://www.ncbi.nlm.nih.gov/homologene/?term=41494	hsa: SFXN1 dme: CG11739	erythrocyte differentiation; IEA:Ensembl. / iron ion homeostasis; IEA:UniProtKB-KW. / iron ion transport; IEA:Ensembl.	ion transmembrane transporter activity; IEA:InterPro.	integral component of membrane; IEA:UniProtKB-KW. / mitochondrial membrane; IEA:UniProtKB-SubCell. / mitochondrion; IDA:HPA.	5 out of 5	#N/A	Evidence at protein level	reviewed
Q9HB71	Q9HB71	CACYBP	467	284	293	826	570	1	1	1	1	1	432	591	642	132	305	5	11.28	14.59	0.61	2.3	8	11	10	4	7	17	25	27	5	13	Calcyclin-binding protein	S100A6BP, SIP	GIG5, PNAS-107, S100A6BP, SIP // calcyclin-binding protein, S100A6-binding protein, Siah-interacting protein (SIP), growth-inhibiting gene 5 protein, hCacyBP // calcyclin binding protein	http://www.genenames.org/data/hgnc_data.php?hgnc_id=30423	HGNC:30423	228	26210	CacyBP_N; CS_CacyBP; CS_dom; HSP20-like_chaperone; SGS_dom; Siah-Interact_N	http://www.ncbi.nlm.nih.gov/homologene/?term=7649	hsa: CACYBP dme: CG3226	heart development; IBA:GO_Central.	protein homodimerization activity; IPI:UniProtKB. / S100 protein binding; IEA:InterPro. / tubulin binding; IEA:InterPro. / ubiquitin protein ligase binding; IEA:InterPro.	beta-catenin destruction complex; IDA:UniProtKB. / cytosol; IDA:HPA. / extracellular exosome; HDA:UniProtKB. / nucleoplasm; IDA:HPA. / nucleus; IBA:GO_Central.	5 out of 5	#N/A	Evidence at protein level	reviewed
Q9NRG9	Q9NRG9	Aladin	770	192	750	1170	414	1	1	1	1	1	273	759	316	75	402	0.45	1.89	0.53	0	0.79	6	17	8	2	11	8	24	9	2	12	Aladin	ADRACALA	AAA, AAASb, ADRACALA, ADRACALIN, ALADIN, GL003 // aladin, Allgrove, triple-A, achalasia, adrenocortical insufficiency, alacrimia // aladin WD repeat nucleoporin	http://www.genenames.org/data/hgnc_data.php?hgnc_id=13666	HGNC:13666	546	59574	WD40/YVTN_repeat-like_dom_sf; WD40_repeat; WD40_repeat_CS; WD40_repeat_dom	http://www.ncbi.nlm.nih.gov/homologene/?term=9232	hsa: AAAS dme: CG16892	fertilization; IEA:Ensembl. / learning; IEA:Ensembl. / mRNA export from nucleus; TAS:Reactome. / nucleocytoplasmic transport; IDA:MGI. / regulation of nucleocytoplasmic transport; NAS:UniProtKB. / viral process; TAS:Reactome.	#N/A	centrosome; IDA:HPA. / cytosol; IDA:HPA. / membrane; HDA:UniProtKB. / nuclear envelope; TAS:Reactome. / nuclear membrane; IDA:HPA. / nuclear pore; IDA:UniProtKB. / nucleoplasm; IDA:HPA. / nucleus; HDA:UniProtKB.	5 out of 5	#N/A	Evidence at protein level	reviewed
Q9NRZ9	Q9NRZ9	HELLS	95	83	645	45	708	1	1	1	1	1	1109	1108	357	1107	237	2.17	2.07	0	0	0	25	23	8	26	7	41	36	8	42	7	Lymphoid-specific helicase	#N/A	ICF4, LSH, Nbla10143, PASG, SMARCA6 // lymphoid-specific helicase, SWI/SNF2-related, matrix-associated, actin-dependent regulator of chromatin, subfamily A, member 6, proliferation-associated SNF2-like protein // helicase, lymphoid specific	http://www.genenames.org/data/hgnc_data.php?hgnc_id=4861	HGNC:4861	838	97074	Helicase_ATP-bd; Helicase_C; P-loop_NTPase; SNF2-like_sf; SNF2_N	http://www.ncbi.nlm.nih.gov/homologene/?term=50037	hsa: HELLS sce: IRC5	cell cycle; IEA:UniProtKB-KW. / cell division; IEA:UniProtKB-KW. / lymphocyte proliferation; ISS:UniProtKB. / maintenance of DNA methylation; ISS:UniProtKB. / methylation-dependent chromatin silencing; ISS:UniProtKB. / multicellular organism development; ISS:UniProtKB. / pericentric heterochromatin assembly; ISS:UniProtKB.	ATP binding; IEA:UniProtKB-KW. / helicase activity; IEA:UniProtKB-KW.	chromosome, centromeric region; ISS:UniProtKB. / nucleus; IEA:UniProtKB-SubCell. / pericentric heterochromatin; ISS:UniProtKB.	5 out of 5	#N/A	Evidence at protein level	reviewed
Q9NVI7	Q9NVI7-2	ATAD3A	408	228	449	362	180	1	1	1	1	1	477	677	493	324	704	0.97	2.19	1.51	0.55	1.28	11	14	13	8	15	26	43	28	9	22	ATPase family AAA domain-containing protein 3A	#N/A	HAYOS // ATPase family AAA domain-containing protein 3A // ATPase family AAA domain containing 3A	http://www.genenames.org/data/hgnc_data.php?hgnc_id=25567	HGNC:25567	634	71369	AAA+_ATPase; ATAD3; ATPase_AAA_core; DUF3523; P-loop_NTPase	http://www.ncbi.nlm.nih.gov/homologene/?term=10059	hsa: ATAD3A dme: bor	mitochondrion organization; IBA:GO_Central. / negative regulation of apoptotic process; IMP:UniProtKB. / regulation of cell growth; IMP:UniProtKB.	ATP binding; IEA:UniProtKB-KW. / zinc ion binding; IBA:GO_Central.	integral component of membrane; IEA:UniProtKB-KW. / mitochondrial inner membrane; IEA:UniProtKB-SubCell. / mitochondrial nucleoid; IEA:UniProtKB-SubCell. / mitochondrion; IDA:UniProtKB.	5 out of 5	#N/A	Evidence at protein level	reviewed
Q9NXE4	Q9NXE4	SMPD4	1294	4	5	387	665	1	1	1	1	1	137	3849	3460	306	256	0	649.25	337.01	0	0	3	61	52	7	6	3	928	609	11	6	Sphingomyelin phosphodiesterase 4	KIAA1418, SKNY	NET13, NSMASE-3, NSMASE3, SKNY // sphingomyelin phosphodiesterase 4, neutral sphingomyelinase 3, neutral sphingomyelinase III, sphingomyelin phosphodiesterase 4, neutral membrane (neutral sphingomyelinase-3) // sphingomyelin phosphodiesterase 4	http://www.genenames.org/data/hgnc_data.php?hgnc_id=32949	HGNC:32949	866	97810	Sphingomy_SMPD4	http://www.ncbi.nlm.nih.gov/homologene/?term=9813	hsa: SMPD4 dme: CG6962	cellular response to tumor necrosis factor; IDA:BHF-UCL. / ceramide biosynthetic process; IDA:BHF-UCL. / glycerophospholipid catabolic process; IDA:BHF-UCL. / glycosphingolipid metabolic process; TAS:Reactome. / sphingomyelin catabolic process; IDA:HGNC.	metal ion binding; IEA:UniProtKB-KW. / sphingomyelin phosphodiesterase activity; TAS:Reactome. / sphingomyelin phosphodiesterase D activity; IDA:HGNC.	endoplasmic reticulum; IDA:HGNC. / endoplasmic reticulum membrane; TAS:Reactome. / Golgi apparatus; IDA:HGNC. / Golgi membrane; IEA:UniProtKB-SubCell. / integral component of membrane; IEA:UniProtKB-KW. / trans-Golgi network; IDA:HGNC.	5 out of 5	#N/A	Evidence at protein level	reviewed
Q9NXE4	Q9NXE4-10	SMPD4	1294	4	#N/A	#N/A	#N/A	1	2	#N/A	#N/A	#N/A	137	2418	0	0	0	0	370.76	0	0	0	3	39	0	0	0	3	527	0	0	0	Sphingomyelin phosphodiesterase 4	KIAA1418, SKNY	NET13, NSMASE-3, NSMASE3, SKNY // sphingomyelin phosphodiesterase 4, neutral sphingomyelinase 3, neutral sphingomyelinase III, sphingomyelin phosphodiesterase 4, neutral membrane (neutral sphingomyelinase-3) // sphingomyelin phosphodiesterase 4	http://www.genenames.org/data/hgnc_data.php?hgnc_id=32949	HGNC:32949	866	97810	Sphingomy_SMPD4	http://www.ncbi.nlm.nih.gov/homologene/?term=9813	hsa: SMPD4 dme: CG6962	cellular response to tumor necrosis factor; IDA:BHF-UCL. / ceramide biosynthetic process; IDA:BHF-UCL. / glycerophospholipid catabolic process; IDA:BHF-UCL. / glycosphingolipid metabolic process; TAS:Reactome. / sphingomyelin catabolic process; IDA:HGNC.	metal ion binding; IEA:UniProtKB-KW. / sphingomyelin phosphodiesterase activity; TAS:Reactome. / sphingomyelin phosphodiesterase D activity; IDA:HGNC.	endoplasmic reticulum; IDA:HGNC. / endoplasmic reticulum membrane; TAS:Reactome. / Golgi apparatus; IDA:HGNC. / Golgi membrane; IEA:UniProtKB-SubCell. / integral component of membrane; IEA:UniProtKB-KW. / trans-Golgi network; IDA:HGNC.	5 out of 5	#N/A	Evidence at protein level	reviewed
Q9NXE4	Q9NXE4-7	SMPD4	1294	4	#N/A	#N/A	#N/A	1	3	#N/A	#N/A	#N/A	137	2397	0	0	0	0	164.94	0	0	0	3	38	0	0	0	3	525	0	0	0	Sphingomyelin phosphodiesterase 4	KIAA1418, SKNY	NET13, NSMASE-3, NSMASE3, SKNY // sphingomyelin phosphodiesterase 4, neutral sphingomyelinase 3, neutral sphingomyelinase III, sphingomyelin phosphodiesterase 4, neutral membrane (neutral sphingomyelinase-3) // sphingomyelin phosphodiesterase 4	http://www.genenames.org/data/hgnc_data.php?hgnc_id=32949	HGNC:32949	866	97810	Sphingomy_SMPD4	http://www.ncbi.nlm.nih.gov/homologene/?term=9813	hsa: SMPD4 dme: CG6962	cellular response to tumor necrosis factor; IDA:BHF-UCL. / ceramide biosynthetic process; IDA:BHF-UCL. / glycerophospholipid catabolic process; IDA:BHF-UCL. / glycosphingolipid metabolic process; TAS:Reactome. / sphingomyelin catabolic process; IDA:HGNC.	metal ion binding; IEA:UniProtKB-KW. / sphingomyelin phosphodiesterase activity; TAS:Reactome. / sphingomyelin phosphodiesterase D activity; IDA:HGNC.	endoplasmic reticulum; IDA:HGNC. / endoplasmic reticulum membrane; TAS:Reactome. / Golgi apparatus; IDA:HGNC. / Golgi membrane; IEA:UniProtKB-SubCell. / integral component of membrane; IEA:UniProtKB-KW. / trans-Golgi network; IDA:HGNC.	5 out of 5	#N/A	Evidence at protein level	reviewed
Q9P0I2	Q9P0I2	EMC3	981	577	1040	#N/A	933	1	1	1	#N/A	1	198	342	222	0	170	0.52	1.58	0.88	0	0.69	4	6	4	0	3	4	9	6	0	6	ER membrane protein complex subunit 3	TMEM111	POB, TMEM111 // ER membrane protein complex subunit 3, 30 kDa protein, partial optokinetic response b, transmembrane protein 111 // ER membrane protein complex subunit 3	http://www.genenames.org/data/hgnc_data.php?hgnc_id=23999	HGNC:23999	261	29952	EMC3; EMC3/TMCO1	http://www.ncbi.nlm.nih.gov/homologene/?term=100707	hsa: EMC3	protein folding in endoplasmic reticulum; IBA:GO_Central.	#N/A	ER membrane protein complex; IDA:UniProtKB. / integral component of membrane; IDA:UniProtKB.	5 out of 5	#N/A	Evidence at protein level	reviewed
Q9UHD1	Q9UHD1	CHORDC1	326	328	328	556	239	1	1	1	1	1	562	519	595	219	586	3.83	3.83	3.45	0.94	2.47	12	11	11	6	11	25	20	22	9	19	Cysteine and histidine-rich domain-containing protein 1	CHP1	CHP1 // cysteine and histidine-rich domain-containing protein 1, CHORD-containing protein 1, CHP-1, chord domain-containing protein 1, cysteine and histidine-rich domain (CHORD) containing 1, cysteine and histidine-rich domain (CHORD)-containing, zinc-binding protein 1, morgana, protein morgana // cysteine and histidine rich domain containing 1	http://www.genenames.org/data/hgnc_data.php?hgnc_id=14525	HGNC:14525	332	37490	CHORD_dom; CHORD_protein; CS_dom; HSP20-like_chaperone	http://www.ncbi.nlm.nih.gov/homologene/?term=8111	hsa: CHORDC1 dme: CHORD	chaperone-mediated protein folding; ISS:UniProtKB. / negative regulation of Rho-dependent protein serine/threonine kinase activity; IEA:Ensembl. / regulation of cellular response to heat; ISS:UniProtKB. / regulation of centrosome duplication; IEA:Ensembl.	ADP binding; IEA:Ensembl. / ATP binding; IEA:Ensembl. / Hsp90 protein binding; IPI:UniProtKB. / zinc ion binding; IEA:Ensembl.	#N/A	5 out of 5	#N/A	Evidence at protein level	reviewed
Q9UNM6	Q9UNM6	PSMD13	542	391	323	489	326	1	1	1	1	1	385	465	603	250	474	0	1.81	0	0	0	9	10	11	6	9	12	14	22	7	14	26S proteasome non-ATPase regulatory subunit 13	#N/A	HSPC027, Rpn9, S11, p40.5 // 26S proteasome non-ATPase regulatory subunit 13, 26S proteasome regulatory subunit RPN9, 26S proteasome regulatory subunit S11, 26S proteasome regulatory subunit p40.5, 26S proteasome subunit p40.5, proteasome (prosome, macropain) 26S subunit, non-ATPase, 13 // proteasome 26S subunit, non-ATPase 13	http://www.genenames.org/data/hgnc_data.php?hgnc_id=9558	HGNC:9558	376	42945	PCI_dom; PSMD13; WH_DNA-bd_sf	http://www.ncbi.nlm.nih.gov/homologene/?term=2110	hsa: PSMD13 sce: RPN9 dme: Rpn9	meiosis I; IEA:Ensembl. / neutrophil degranulation; TAS:Reactome. / post-translational protein modification; TAS:Reactome. / proteasome assembly; IBA:GO_Central. / protein deubiquitination; TAS:Reactome. / ubiquitin-dependent protein catabolic process; IBA:GO_Central.	structural molecule activity; IBA:GO_Central.	cytosol; IBA:GO_Central. / extracellular region; TAS:Reactome. / ficolin-1-rich granule lumen; TAS:Reactome. / membrane; HDA:UniProtKB. / nucleoplasm; TAS:Reactome. / nucleus; HDA:UniProtKB. / proteasome accessory complex; ISS:UniProtKB. / proteasome complex; IDA:UniProtKB. / proteasome regulatory particle; TAS:ProtInc. / proteasome regulatory particle, lid subcomplex; IBA:GO_Central. / secretory…	5 out of 5	#N/A	Evidence at protein level	reviewed
Q9Y2U8	Q9Y2U8	LEMD3	1395	69	235	#N/A	#N/A	1	1	1	#N/A	#N/A	120	1235	738	0	0	0.1	1.45	0.62	0	0	3	21	12	0	0	4	38	16	0	0	Inner nuclear membrane protein Man1	MAN1	MAN1 // inner nuclear membrane protein Man1, LEM domain-containing protein 3, LEMD3/MKX fusion, integral inner nuclear membrane protein // LEM domain containing 3	http://www.genenames.org/data/hgnc_data.php?hgnc_id=28887	HGNC:28887	911	99997	LEM/LEM-like_dom_sf; LEM_dom; Man1; Man1_RRM; MSC; Nucleotide-bd_a/b_plait_sf; RBD_domain_sf	http://www.ncbi.nlm.nih.gov/homologene/?term=8633	hsa: LEMD3	angiogenesis; IEA:InterPro. / negative regulation of activin receptor signaling pathway; IDA:UniProtKB. / negative regulation of BMP signaling pathway; IDA:UniProtKB. / negative regulation of transforming growth factor beta receptor signaling pathway; IDA:UniProtKB. / nuclear envelope organization; IBA:GO_Central. / regulation of intracellular signal transduction; IEA:InterPro.	DNA binding; IEA:UniProtKB-KW.	integral component of membrane; IDA:MGI. / integral component of nuclear inner membrane; IBA:GO_Central. / membrane; TAS:ProtInc. / nuclear inner membrane; IDA:UniProtKB. / nuclear membrane; IDA:HPA.	5 out of 5	#N/A	Evidence at protein level	reviewed

## Sheet: enriched_hits_4N
accession	accession_isoform	symbol	hit_3C	hit_4C	hit_4N	hit_mT	hit_mock	member_3C	member_4C	member_4N	member_mT	member_mock	mascot_score_3C	mascot_score_4C	mascot_score_4N	mascot_score_mT	mascot_score_mock	emPAI_3C	emPAI_4C	emPAI_4N	emPAI_mT	emPAI_mock	unique_3C	unique_4C	unique_4N	unique_mT	unique_mock	pep_3C	pep_4C	pep_4N	pep_mT	pep_mock	description	synonyms	synonyms NCBI	taxon db url	taxon db	length	molweight	interpro	homologies url	homologies	biological process	molecular function	cellular component	Annotation	Caution	Protein.existence	Status
O00116	O00116	AGPS	672	381	210	966	422	1	1	1	1	1	313	474	800	106	396	0.48	0.92	1.85	0.14	0.48	8	10	15	3	11	9	15	27	3	12	Alkyldihydroxyacetonephosphate synthase, peroxisomal	#N/A	ADAP-S, ADAS, ADHAPS, ADPS, ALDHPSY, RCDP3 // alkyldihydroxyacetonephosphate synthase, peroxisomal, aging-associated gene 5 protein, aging-associated protein 5, alkyl-DHAP synthase // alkylglycerone phosphate synthase	http://www.genenames.org/data/hgnc_data.php?hgnc_id=327	HGNC:327	658	72912	Alkyl-DHAP_Synthase; FAD-bd_PCMH; FAD-bd_PCMH-like_sf; FAD-bd_PCMH_sub1; FAD-bd_PCMH_sub2; FAD-linked_Oxase-like_C; FAD-linked_oxidase_C; Oxid_FAD_bind_N; Vanillyl_alc_oxidase_C-sub2	http://www.ncbi.nlm.nih.gov/homologene/?term=2716	hsa: AGPS dme: CG10253	ether lipid biosynthetic process; ISS:UniProtKB. / lipid biosynthetic process; IDA:MGI. / protein targeting to peroxisome; TAS:Reactome.	alkylglycerone-phosphate synthase activity; IDA:UniProtKB. / FAD binding; ISS:UniProtKB. / oxidoreductase activity; IEA:InterPro.	cytosol; TAS:Reactome. / membrane; HDA:UniProtKB. / mitochondrion; HDA:UniProtKB. / nucleolus; IDA:HPA. / peroxisomal matrix; TAS:Reactome. / peroxisomal membrane; HDA:UniProtKB. / peroxisome; IDA:UniProtKB.	5 out of 5	#N/A	Evidence at protein level	reviewed
O00299	O00299	CLIC1	1429	1863	876	#N/A	1435	1	1	1	#N/A	1	115	66	274	0	80	0.26	0.12	1.52	0	0.26	2	1	6	0	2	2	1	8	0	2	Chloride intracellular channel protein 1	G6, NCC27	CL1C1, G6, NCC27 // chloride intracellular channel protein 1, RNCC protein, chloride channel ABP, hRNCC, nuclear chloride ion channel 27, nuclear chloride ion channel protein, p64CLCP, regulatory nuclear chloride ion channel protein // chloride intracellular channel 1	http://www.genenames.org/data/hgnc_data.php?hgnc_id=2062	HGNC:2062	241	26923	CLIC; CLIC-1; Glutathione-S-Trfase_C-like; Glutathione-S-Trfase_C_sf; Glutathione_S-Trfase; Glutathione_S-Trfase_N; Thioredoxin-like_sf	http://www.ncbi.nlm.nih.gov/homologene/?term=20343	hsa: CLIC1	chloride transport; IDA:MGI. / platelet aggregation; HMP:UniProtKB. / positive regulation of osteoblast differentiation; IEA:Ensembl. / regulation of cell cycle; IEA:InterPro. / regulation of ion transmembrane transport; IEA:UniProtKB-KW. / regulation of mitochondrial membrane potential; IEA:Ensembl. / signal transduction; TAS:UniProtKB.	cadherin binding; HDA:BHF-UCL. / chloride channel activity; IDA:MGI. / voltage-gated ion channel activity; IEA:UniProtKB-KW.	blood microparticle; HDA:UniProtKB. / brush border; TAS:UniProtKB. / chloride channel complex; IEA:UniProtKB-KW. / cytoplasm; IDA:UniProtKB. / extracellular exosome; IDA:UniProtKB. / extracellular space; HDA:UniProtKB. / membrane; HDA:UniProtKB. / mitochondrion; IEA:Ensembl. / nuclear envelope; IDA:MGI. / nuclear membrane; IEA:UniProtKB-SubCell. / nucleus; HDA:UniProtKB. / perinuclear region of c…	5 out of 5	#N/A	Evidence at protein level	reviewed
O00429	O00429	DNM1L	183	354	175	443	237	1	1	1	1	2	792	492	890	275	555	1.18	0.6	1.18	0	0.73	15	10	16	5	12	21	17	24	6	16	Dynamin-1-like protein	DLP1, DRP1	DLP1, DRP1, DVLP, DYMPLE, EMPF, EMPF1, HDYNIV, OPA5 // dynamin-1-like protein, Dnm1p/Vps1p-like protein, dynamin family member proline-rich carboxyl-terminal domain less, dynamin-like protein 4, dynamin-like protein IV, dynamin-related protein 1 // dynamin 1 like	http://www.genenames.org/data/hgnc_data.php?hgnc_id=2973	HGNC:2973	736	81877	DNM1L; Dynamin_central; Dynamin_GTPase; Dynamin_GTPase_CS; Dynamin_SF; G_DYNAMIN_dom; GED; GED_dom; P-loop_NTPase; PH-like_dom_sf	http://www.ncbi.nlm.nih.gov/homologene/?term=6384	hsa: DNM1L sce: DNM1 dme: Drp1	apoptotic mitochondrial changes; IBA:GO_Central. / cellular response to oxygen-glucose deprivation; IEA:Ensembl. / cellular response to thapsigargin; IEA:Ensembl. / dynamin family protein polymerization involved in mitochondrial fission; IDA:UniProtKB. / execution phase of apoptosis; TAS:Reactome. / heart contraction; IEA:Ensembl. / intracellular distribution of mitochondria; IMP:ParkinsonsUK-UCL…	BH2 domain binding; IEA:Ensembl. / clathrin binding; IEA:Ensembl. / GTP binding; IEA:UniProtKB-KW. / GTP-dependent protein binding; IDA:ParkinsonsUK-UCL. / GTPase activator activity; IC:ParkinsonsUK-UCL. / GTPase activity; IDA:UniProtKB. / identical protein binding; IPI:IntAct. / lipid binding; IEA:UniProtKB-KW. / microtubule binding; IBA:GO_Central. / protein homodimerization activity; IDA:UniPr…	brush border; IEA:Ensembl. / cell junction; IEA:UniProtKB-KW. / clathrin-coated pit; IEA:UniProtKB-SubCell. / cytoplasm; IDA:UniProtKB. / cytosol; IDA:UniProtKB. / endoplasmic reticulum; IDA:ParkinsonsUK-UCL. / endoplasmic reticulum membrane; TAS:ParkinsonsUK-UCL. / Golgi apparatus; IDA:UniProtKB. / Golgi membrane; IEA:Ensembl. / intracellular membrane-bounded organelle; IDA:HPA. / membrane; HDA:…	5 out of 5	#N/A	Evidence at protein level	reviewed
O14744	O14744	PRMT5	918	1517	265	763	454	1	1	1	1	1	215	102	687	149	374	0.36	0	1.74	0.19	0.48	5	2	17	4	9	7	2	25	4	10	Protein arginine N-methyltransferase 5	HRMT1L5, IBP72, JBP1, SKB1	HRMT1L5, HSL7, IBP72, JBP1, SKB1, SKB1Hs // protein arginine N-methyltransferase 5, 72 kDa ICln-binding protein, HMT1 hnRNP methyltransferase-like 5, SKB1 homolog, histone-arginine N-methyltransferase PRMT5, jak-binding protein 1, shk1 kinase-binding protein 1 homolog // protein arginine methyltransferase 5	http://www.genenames.org/data/hgnc_data.php?hgnc_id=10894	HGNC:10894	637	72684	Arg_MeTrfase; Arg_MeTrfase_PRMT5; PRMT5; PRMT5_C; PRMT5_TIM; SAM-dependent_MTases	http://www.ncbi.nlm.nih.gov/homologene/?term=4454	hsa: PRMT5 dme: csul	cell proliferation; TAS:ProtInc. / circadian regulation of gene expression; ISS:UniProtKB. / DNA-templated transcription, termination; IMP:UniProtKB. / endothelial cell activation; IMP:UniProtKB. / Golgi ribbon formation; IMP:UniProtKB. / histone arginine methylation; IBA:GO_Central. / histone H4-R3 methylation; ISS:UniProtKB. / liver regeneration; IEA:Ensembl. / negative regulation of cell diffe…	E-box binding; ISS:UniProtKB. / histone methyltransferase activity (H4-R3 specific); IMP:UniProtKB. / histone-arginine N-methyltransferase activity; IBA:GO_Central. / identical protein binding; IPI:IntAct. / methyl-CpG binding; IDA:UniProtKB. / methyltransferase activity; IDA:MGI. / protein heterodimerization activity; IDA:MGI. / protein-arginine N-methyltransferase activity; IDA:UniProtKB. / pro…	cytoplasm; IDA:CACAO. / cytosol; IDA:UniProtKB. / Golgi apparatus; IDA:UniProtKB. / histone methyltransferase complex; IDA:ParkinsonsUK-UCL. / methylosome; IDA:UniProtKB. / nucleoplasm; TAS:Reactome. / nucleus; IDA:UniProtKB.	5 out of 5	#N/A	Evidence at protein level	reviewed
O14929	O14929	HAT1	774	688	403	636	655	1	1	1	1	1	272	290	528	192	262	0.57	0.57	1.61	0.21	0.67	5	5	9	3	6	7	8	17	3	8	Histone acetyltransferase type B catalytic subunit	KAT1	KAT1 // histone acetyltransferase type B catalytic subunit // histone acetyltransferase 1	http://www.genenames.org/data/hgnc_data.php?hgnc_id=4821	HGNC:4821	419	49513	Acyl_CoA_acyltransferase; Hat1_N; Hat1_N_sf; Hist_AcTrfase_B-typ_cat-su; Hist_AcTrfase_HAT1_C	http://www.ncbi.nlm.nih.gov/homologene/?term=2701	hsa: HAT1 sce: HAT1 dme: CG2051	chromatin silencing at telomere; IEA:InterPro. / DNA packaging; TAS:ProtInc. / DNA replication-dependent nucleosome assembly; IDA:UniProtKB. / DNA replication-independent nucleosome assembly; IDA:UniProtKB. / histone H4 acetylation; IDA:UniProtKB. / internal protein amino acid acetylation; TAS:ProtInc. / response to nutrient; IEA:Ensembl.	H4 histone acetyltransferase activity; IDA:UniProtKB. / histone acetyltransferase activity; TAS:ProtInc. / histone binding; IBA:GO_Central.	cytoplasm; IEA:UniProtKB-SubCell. / intracellular membrane-bounded organelle; IDA:HPA. / nuclear chromatin; IDA:UniProtKB. / nuclear chromosome, telomeric region; HDA:BHF-UCL. / nuclear matrix; IEA:UniProtKB-SubCell. / nucleoplasm; IDA:HPA. / nucleus; TAS:ProtInc. / protein-containing complex; IDA:UniProtKB.	5 out of 5	#N/A	Evidence at protein level	reviewed
O15144	O15144	ARPC2	#N/A	#N/A	651	#N/A	1151	#N/A	#N/A	1	#N/A	1	0	0	354	0	122	0	0	1.51	0	0.32	0	0	9	0	3	0	0	11	0	3	Actin-related protein 2/3 complex subunit 2	ARC34	ARC34, PNAS-139, PRO2446, p34-Arc // actin-related protein 2/3 complex subunit 2, ARP2/3 protein complex subunit 34, actin related protein 2/3 complex, subunit 2, 34kDa, arp2/3 complex 34 kDa subunit, testis tissue sperm-binding protein Li 53e // actin related protein 2/3 complex subunit 2	http://www.genenames.org/data/hgnc_data.php?hgnc_id=705	HGNC:705	300	34333	ARPC2; ARPC2/4	http://www.ncbi.nlm.nih.gov/homologene/?term=4187	hsa: ARPC2 dme: Arpc2	actin filament polymerization; IEA:InterPro. / actin polymerization-dependent cell motility; TAS:UniProtKB. / Arp2/3 complex-mediated actin nucleation; IDA:FlyBase. / ephrin receptor signaling pathway; TAS:Reactome. / Fc-gamma receptor signaling pathway involved in phagocytosis; TAS:Reactome. / membrane organization; TAS:Reactome. / positive regulation of lamellipodium assembly; IMP:UniProtKB. / …	actin filament binding; IBA:GO_Central. / structural constituent of cytoskeleton; IDA:FlyBase.	actin cytoskeleton; TAS:ProtInc. / Arp2/3 protein complex; IDA:FlyBase. / cytosol; TAS:Reactome. / endosome; IEA:Ensembl. / extracellular exosome; HDA:UniProtKB. / focal adhesion; HDA:UniProtKB. / glutamatergic synapse; IEA:Ensembl. / lamellipodium; IDA:UniProtKB. / muscle cell projection membrane; IEA:Ensembl. / neuron projection; IEA:UniProtKB-SubCell. / nucleus; ISS:UniProtKB. / site of double…	5 out of 5	#N/A	Evidence at protein level	reviewed
O43175	O43175	PHGDH	142	105	81	88	115	1	1	1	1	1	905	992	1288	821	917	0	0	6.44	0	0	16	18	21	13	18	43	40	58	23	35	D-3-phosphoglycerate dehydrogenase	PGDH3	3-PGDH, 3PGDH, HEL-S-113, NLS, NLS1, PDG, PGAD, PGD, PGDH, PHGDHD, SERA // D-3-phosphoglycerate dehydrogenase, 2-oxoglutarate reductase, 3-phosphoglycerate dehydrogenase, epididymis secretory protein Li 113, malate dehydrogenase // phosphoglycerate dehydrogenase	http://www.genenames.org/data/hgnc_data.php?hgnc_id=8923	HGNC:8923	533	56651	ASB_dom_sf; D-isomer_2_OHA_DH_cat_dom; D-isomer_DH_CS; D-isomer_DH_CS1; D-isomer_DH_NAD-bd; NAD(P)-bd_dom_sf; PGDH	http://www.ncbi.nlm.nih.gov/homologene/?term=39318	hsa: PHGDH dme: CG6287	brain development; TAS:ProtInc. / cellular amino acid metabolic process; IBA:GO_Central. / G1 to G0 transition; IEA:Ensembl. / gamma-aminobutyric acid metabolic process; IEA:Ensembl. / glial cell development; IEA:Ensembl. / glutamine metabolic process; IEA:Ensembl. / glycine metabolic process; IEA:Ensembl. / L-serine biosynthetic process; TAS:Reactome. / neural tube development; IEA:Ensembl. / ne…	electron transfer activity; TAS:UniProtKB. / L-malate dehydrogenase activity; IEA:UniProtKB-EC. / NAD binding; IEA:InterPro. / phosphoglycerate dehydrogenase activity; IBA:GO_Central.	cytosol; TAS:Reactome. / extracellular exosome; HDA:UniProtKB. / myelin sheath; IEA:Ensembl.	5 out of 5	#N/A	Evidence at protein level	reviewed
O43396	O43396	TXNL1	1700	#N/A	798	1048	1319	1	#N/A	1	1	1	83	0	301	93	94	0	0	1.17	0	0	2	0	7	2	2	2	0	9	3	2	Thioredoxin-like protein 1	TRP32, TXL, TXNL	HEL-S-114, TRP32, TXL-1, TXNL, Txl // thioredoxin-like protein 1, 32 kDa thioredoxin-related protein, epididymis secretory protein Li 114, thioredoxin-related 32 kDa protein, thioredoxin-related protein 1 // thioredoxin like 1	http://www.genenames.org/data/hgnc_data.php?hgnc_id=12436	HGNC:12436	289	32251	Galactose-bd-like_sf; PITH_dom; PITH_dom_sf; Thioredoxin-like_sf; Thioredoxin_CS; Thioredoxin_domain	http://www.ncbi.nlm.nih.gov/homologene/?term=3515	hsa: TXNL1 dme: Txl	cell redox homeostasis; IEA:InterPro.	disulfide oxidoreductase activity; IDA:UniProtKB.	cytoplasm; IDA:UniProtKB. / cytosol; IDA:HPA. / nucleus; IEA:UniProtKB-SubCell. / proteasome complex; IEA:UniProtKB-KW.	5 out of 5	#N/A	Evidence at protein level	reviewed
O60814	O60814	HIST1H2BK	#N/A	740	592	408	477	#N/A	2	2	1	2	0	236	354	293	343	0	12.98	51.28	0	100.1	0	4	7	6	7	0	36	76	49	74	Histone H2B type 1-K	H2BFT, HIRIP1	H2B/S, H2BFAiii, H2BFT, H2BK // histone H2B type 1-K, H2B K, H2B histone family, member T, HIRA-interacting protein 1, histone 1, H2bk, histone cluster 1, H2bk, histone family member // histone cluster 1 H2B family member k	http://www.genenames.org/data/hgnc_data.php?hgnc_id=13954	HGNC:13954	126	13890	Histone-fold; Histone_H2A/H2B/H3; Histone_H2B	http://www.ncbi.nlm.nih.gov/homologene/?term=135980	hsa: HIST1H2BK	antibacterial humoral response; IDA:UniProtKB. / antimicrobial humoral immune response mediated by antimicrobial peptide; IDA:UniProtKB. / defense response to Gram-negative bacterium; IDA:UniProtKB. / defense response to Gram-positive bacterium; IDA:UniProtKB. / innate immune response in mucosa; IDA:UniProtKB. / killing of cells of other organism; IDA:UniProtKB. / nucleosome assembly; IBA:GO_Cent…	DNA binding; IBA:GO_Central. / protein heterodimerization activity; IEA:InterPro.	cytosol; IDA:HPA. / extracellular space; IDA:UniProtKB. / nucleoplasm; IDA:HPA. / nucleosome; IEA:UniProtKB-KW. / nucleus; IDA:UniProtKB.	5 out of 5	#N/A	Evidence at protein level	reviewed
O60884	O60884	DNAJA2	552	637	553	1323	1104	1	1	1	1	1	381	313	408	57	131	1.28	0.86	1.28	0	0.41	10	8	9	1	3	17	12	14	1	5	DnaJ homolog subfamily A member 2	CPR3, HIRIP4	CPR3, DJ3, DJA2, DNAJ, DNJ3, HIRIP4, PRO3015, RDJ2 // dnaJ homolog subfamily A member 2, DnaJ (Hsp40) homolog, subfamily A, member 2, HIRA interacting protein 4, cell cycle progression 3 protein, cell cycle progression restoration gene 3 protein, renal carcinoma antigen NY-REN-14 // DnaJ heat shock protein family (Hsp40) member A2	http://www.genenames.org/data/hgnc_data.php?hgnc_id=14884	HGNC:14884	412	45746	DnaJ; DnaJ_C; DnaJ_domain; DnaJ_domain_CS; HSP40/DnaJ_pept-bd; HSP_DnaJ_Cys-rich_dom; HSP_DnaJ_Cys-rich_dom_sf; J_dom_sf	http://www.ncbi.nlm.nih.gov/homologene/?term=21193	hsa: DNAJA2 sce: YDJ1	positive regulation of cell proliferation; TAS:ProtInc. / protein refolding; IDA:UniProtKB. / response to heat; IEA:InterPro.	ATP binding; IEA:InterPro. / ATPase activator activity; IDA:UniProtKB. / chaperone binding; IPI:UniProtKB. / heat shock protein binding; IEA:InterPro. / metal ion binding; IEA:UniProtKB-KW. / unfolded protein binding; IDA:UniProtKB.	cytosol; IDA:UniProtKB. / extracellular exosome; HDA:UniProtKB. / membrane; IEA:UniProtKB-SubCell.	5 out of 5	#N/A	Evidence at protein level	reviewed
O75340	O75340	PDCD6	#N/A	2167	1083	1140	924	#N/A	1	1	1	1	0	44	206	78	173	0	0	1.72	0	0	0	1	4	2	4	0	1	7	2	5	Programmed cell death protein 6	ALG2	ALG-2, ALG2, PEF1B // programmed cell death protein 6, apoptosis-linked gene 2 protein, apoptosis-linked gene 2 protein homolog, probable calcium-binding protein ALG-2 // programmed cell death 6	http://www.genenames.org/data/hgnc_data.php?hgnc_id=8765	HGNC:8765	191	21868	EF-hand-dom_pair; EF_Hand_1_Ca_BS; EF_hand_dom	http://www.ncbi.nlm.nih.gov/homologene/?term=7880	hsa: PDCD6 dme: Alg-2	activation of cysteine-type endopeptidase activity involved in apoptotic process; IEA:Ensembl. / angiogenesis; IEA:UniProtKB-KW. / apoptotic signaling pathway; TAS:ProtInc. / cellular response to heat; IDA:UniProtKB. / COPII vesicle coating; IMP:UniProtKB. / endoplasmic reticulum to Golgi vesicle-mediated transport; IMP:UniProtKB. / intracellular protein transport; IDA:UniProtKB. / negative regul…	calcium ion binding; IDA:UniProtKB. / calcium-dependent protein binding; IPI:UniProtKB. / identical protein binding; IPI:IntAct. / magnesium ion binding; ISS:UniProtKB. / molecular adaptor activity; IMP:UniProtKB. / protein dimerization activity; IPI:UniProtKB. / protein homodimerization activity; IDA:UniProtKB. / protein membrane anchor; IMP:UniProtKB.	COPII vesicle coat; IDA:UniProtKB. / cytoplasm; IDA:UniProtKB. / cytoplasmic vesicle; IDA:UniProtKB. / endoplasmic reticulum; IDA:UniProtKB. / endoplasmic reticulum exit site; IDA:UniProtKB. / endoplasmic reticulum membrane; IEA:UniProtKB-SubCell. / endosome; IEA:UniProtKB-SubCell. / extracellular exosome; HDA:UniProtKB. / Golgi membrane; IEA:GOC. / nucleus; IDA:UniProtKB.	5 out of 5	#N/A	Evidence at protein level	reviewed
O75694	O75694	NUP155	149	47	96	189	88	1	1	1	1	1	891	1478	1207	532	1069	0.71	1.33	1.06	0	0.86	20	26	22	13	23	30	45	37	15	32	Nuclear pore complex protein Nup155	KIAA0791	ATFB15, N155 // nuclear pore complex protein Nup155, 155 kDa nucleoporin, nucleoporin 155kD, nucleoporin 155kDa // nucleoporin 155	http://www.genenames.org/data/hgnc_data.php?hgnc_id=8063	HGNC:8063	1391	155199	Nucleoporin_Nup133/Nup155_C; Nucleoporin_Nup133/Nup155_N; Nucleoporin_Nup155	http://www.ncbi.nlm.nih.gov/homologene/?term=43155	hsa: NUP155 dme: Nup154	atrial cardiac muscle cell action potential; IEA:Ensembl. / mRNA export from nucleus; TAS:Reactome. / nuclear envelope organization; IDA:MGI. / protein import into nucleus; IBA:GO_Central. / protein localization to nuclear inner membrane; IBA:GO_Central. / transcription-dependent tethering of RNA polymerase II gene DNA at nuclear periphery; IBA:GO_Central. / viral process; TAS:Reactome.	structural constituent of nuclear pore; IBA:GO_Central. / transporter activity; TAS:ProtInc.	membrane; HDA:UniProtKB. / nuclear envelope; IDA:MGI. / nuclear membrane; IDA:HPA. / nuclear pore inner ring; IBA:GO_Central.	5 out of 5	#N/A	Evidence at protein level	reviewed
O95433	O95433	AHSA1	518	416	453	577	473	1	1	1	1	1	397	442	486	212	364	2.75	1.93	4.68	1.29	2.75	8	9	10	5	8	17	19	23	10	19	Activator of 90 kDa heat shock protein ATPase homolog 1	C14orf3	AHA1, C14orf3, hAha1, p38 // activator of 90 kDa heat shock protein ATPase homolog 1, AHA1, activator of heat shock 90kDa protein ATPase homolog 1 // activator of HSP90 ATPase activity 1	http://www.genenames.org/data/hgnc_data.php?hgnc_id=1189	HGNC:1189	338	38274	Activator_of_Hsp90_ATPase; Aha1; AHSA-like; AHSA1_N; START-like_dom_sf	http://www.ncbi.nlm.nih.gov/homologene/?term=8106	hsa: AHSA1 sce: AHA1 dme: CG1416	positive regulation of ATPase activity; IDA:UniProtKB.	ATPase activator activity; IDA:UniProtKB. / cadherin binding; HDA:BHF-UCL. / chaperone binding; IDA:UniProtKB. / Hsp90 protein binding; IPI:UniProtKB.	cytosol; IDA:HPA. / endoplasmic reticulum; IEA:UniProtKB-SubCell. / extracellular exosome; HDA:UniProtKB.	5 out of 5	#N/A	Evidence at protein level	reviewed
O95801	O95801	TTC4	1162	583	525	#N/A	#N/A	1	1	1	#N/A	#N/A	158	341	425	0	0	0.33	0.89	1.17	0	0	3	7	8	0	0	4	9	12	0	0	Tetratricopeptide repeat protein 4	#N/A	CNS1 // tetratricopeptide repeat protein 4, TPR repeat protein 4 // tetratricopeptide repeat domain 4	http://www.genenames.org/data/hgnc_data.php?hgnc_id=12394	HGNC:12394	387	44679	TPR-contain_dom; TPR-like_helical_dom_sf; TPR_repeat	http://www.ncbi.nlm.nih.gov/homologene/?term=31249	hsa: TTC4 sce: CNS1 dme: Dpit47	#N/A	#N/A	#N/A	5 out of 5	#N/A	Evidence at protein level	reviewed
O95861	O95861-2	BPNT1	#N/A	#N/A	691	#N/A	1721	#N/A	#N/A	1	#N/A	1	0	0	338	0	51	0	0	1.02	0	0	0	0	6	0	1	0	0	9	0	1	3'(2'),5'-bisphosphate nucleotidase 1	#N/A	HEL20, PIP // 3'(2'),5'-bisphosphate nucleotidase 1, BPntase, PAP-inositol-1,4-phosphatase, bisphosphate 3'-nucleotidase 1, epididymis luminal protein 20, testicular tissue protein Li 29 // 3'(2'), 5'-bisphosphate nucleotidase 1	http://www.genenames.org/data/hgnc_data.php?hgnc_id=1096	HGNC:1096	308	33392	Inositol_monoP_metal-BS; Inositol_monophosphatase-like; Inositol_monophosphatase_CS	http://www.ncbi.nlm.nih.gov/homologene/?term=4437	hsa: BPNT1 dme: CG7789	3'-phosphoadenosine 5'-phosphosulfate metabolic process; TAS:Reactome. / nervous system development; TAS:ProtInc. / nucleobase-containing compound metabolic process; TAS:ProtInc. / phosphatidylinositol phosphorylation; IEA:InterPro.	3'(2'),5'-bisphosphate nucleotidase activity; IBA:GO_Central. / metal ion binding; IEA:UniProtKB-KW.	cytosol; TAS:Reactome.	5 out of 5	#N/A	Evidence at protein level	reviewed
O96019	O96019	ACTL6A	#N/A	1803	887	#N/A	#N/A	#N/A	1	1	#N/A	#N/A	0	72	270	0	0	0	0.14	1.37	0	0	0	2	6	0	0	0	2	13	0	0	Actin-like protein 6A	BAF53, BAF53A, INO80K	ACTL6, ARPN-BETA, Arp4, BAF53A, INO80K // actin-like protein 6A, 53 kDa BRG1-associated factor A, BAF complex 53 kDa subunit, BAF53, BRG1-associated factor 53A, INO80 complex subunit K, actin-related protein 4, actin-related protein Baf53a, arpNbeta, hArpN beta // actin like 6A	http://www.genenames.org/data/hgnc_data.php?hgnc_id=24124	HGNC:24124	429	47461	ACL6A; Actin; Actin_CS	http://www.ncbi.nlm.nih.gov/homologene/?term=55811	hsa: ACTL6A dme: Bap55	ATP-dependent chromatin remodeling; HDA:UniProtKB. / blastocyst formation; IEA:Ensembl. / chromatin remodeling; IDA:BHF-UCL. / DNA recombination; IEA:UniProtKB-KW. / DNA repair; IEA:UniProtKB-KW. / histone H2A acetylation; IDA:UniProtKB. / histone H4 acetylation; IDA:UniProtKB. / neural retina development; IEP:BHF-UCL. / protein deubiquitination; TAS:Reactome. / regulation of growth; IEA:UniProtK…	chromatin binding; TAS:ProtInc. / transcription coactivator activity; NAS:BHF-UCL.	Ino80 complex; IDA:UniProtKB. / npBAF complex; IDA:BHF-UCL. / NuA4 histone acetyltransferase complex; IDA:UniProtKB. / nuclear chromatin; HDA:UniProtKB. / nucleoplasm; IDA:HPA. / nucleus; IDA:UniProtKB. / plasma membrane; IDA:LIFEdb. / protein-containing complex; HDA:UniProtKB. / SWI/SNF complex; IDA:UniProtKB.	5 out of 5	#N/A	Evidence at protein level	reviewed
P00338	P00338	LDHA	356	307	113	182	177	1	1	2	2	2	526	557	1073	499	643	3.69	4.57	60.54	2.05	4.11	13	11	18	11	13	20	21	78	16	23	L-lactate dehydrogenase A chain	#N/A	GSD11, HEL-S-133P, LDHM, PIG19 // L-lactate dehydrogenase A chain, LDH muscle subunit, LDH-A, LDH-M, cell proliferation-inducing gene 19 protein, epididymis secretory sperm binding protein Li 133P, lactate dehydrogenase M, proliferation-inducing gene 19, renal carcinoma antigen NY-REN-59 // lactate dehydrogenase A	http://www.genenames.org/data/hgnc_data.php?hgnc_id=6535	HGNC:6535	332	36689	L-lactate/malate_DH; L-lactate_DH; L-lactate_DH_AS; Lactate/malate_DH_C; Lactate/malate_DH_N; Lactate_DH/Glyco_Ohase_4_C; NAD(P)-bd_dom_sf	http://www.ncbi.nlm.nih.gov/homologene/?term=56495	hsa: LDHA dme: ImpL3	glycolytic process; NAS:UniProtKB. / lactate metabolic process; IEA:Ensembl. / NAD metabolic process; IEA:Ensembl. / positive regulation of apoptotic process; IEA:Ensembl. / post-embryonic animal organ development; IEA:Ensembl. / pyruvate metabolic process; TAS:Reactome. / response to cAMP; IEA:Ensembl. / response to estrogen; IEA:Ensembl. / response to glucose; IEA:Ensembl. / response to hydroge…	cadherin binding; HDA:BHF-UCL. / identical protein binding; IEA:Ensembl. / kinase binding; IEA:Ensembl. / L-lactate dehydrogenase activity; EXP:Reactome. / NAD binding; IEA:Ensembl.	cytosol; TAS:Reactome. / extracellular exosome; HDA:UniProtKB. / membrane; HDA:UniProtKB. / nucleus; HDA:UniProtKB.	5 out of 5	#N/A	Evidence at protein level	reviewed
P00367	P00367	GLUD1	#N/A	1318	258	#N/A	936	#N/A	1	1	#N/A	1	0	130	703	0	169	0	0.11	1.68	0	0.3	0	2	15	0	5	0	3	23	0	5	Glutamate dehydrogenase 1, mitochondrial	GLUD	GDH, GDH1, GLUD // glutamate dehydrogenase 1, mitochondrial, epididymis secretory sperm binding protein, epididymis tissue sperm binding protein Li 18mP, glutamate dehydrogenase (NAD(P)+) // glutamate dehydrogenase 1	http://www.genenames.org/data/hgnc_data.php?hgnc_id=4335	HGNC:4335	558	61398	Glu/Leu/Phe/Val_DH; Glu/Leu/Phe/Val_DH_AS; Glu/Leu/Phe/Val_DH_C; Glu/Leu/Phe/Val_DH_dimer_dom; NAD(P)-bd_dom_sf; NAD_bind_Glu_DH	http://www.ncbi.nlm.nih.gov/homologene/?term=55885	hsa: GLUD1 dme: Gdh	cellular amino acid biosynthetic process; TAS:Reactome. / glutamate biosynthetic process; IDA:BHF-UCL. / glutamate catabolic process; IDA:UniProtKB. / glutamine metabolic process; ISS:UniProtKB. / positive regulation of insulin secretion; IMP:BHF-UCL. / substantia nigra development; HEP:UniProtKB. / tricarboxylic acid metabolic process; ISS:UniProtKB.	ADP binding; IDA:BHF-UCL. / ATP binding; IEA:UniProtKB-KW. / glutamate dehydrogenase (NAD+) activity; IDA:UniProtKB. / glutamate dehydrogenase [NAD(P)+] activity; IDA:BHF-UCL. / GTP binding; IDA:BHF-UCL. / identical protein binding; TAS:BHF-UCL. / leucine binding; IDA:BHF-UCL. / NAD+ binding; IDA:BHF-UCL.	cytoplasm; IDA:BHF-UCL. / mitochondrial matrix; TAS:Reactome. / mitochondrion; IDA:UniProtKB.	5 out of 5	#N/A	Evidence at protein level	reviewed
P00387	P00387	CYB5R3	796	619	407	1004	995	1	1	1	1	1	262	321	526	100	153	1.09	1.51	5.3	0.2	0.32	5	7	8	2	4	11	12	24	2	5	NADH-cytochrome b5 reductase 3	DIA1	B5R, DIA1 // NADH-cytochrome b5 reductase 3, NADH-cytochrome b5 reductase 3 membrane-bound form, NADH-cytochrome b5 reductase 3 soluble form, diaphorase-1, mutant NADH-cytochrome b5 reductase // cytochrome b5 reductase 3	http://www.genenames.org/data/hgnc_data.php?hgnc_id=2873	HGNC:2873	301	34235	Cbr1-like_FAD-bd_dom; FAD-bd_FR_type; Flavoprot_Pyr_Nucl_cyt_Rdtase; FNR_nucleotide-bd; NADH-Cyt_B5_reductase; OxRdtase_FAD/NAD-bd; Riboflavin_synthase-like_b-brl	#N/A	#N/A	blood circulation; TAS:ProtInc. / cholesterol biosynthetic process; IEA:UniProtKB-KW. / L-ascorbic acid metabolic process; TAS:Reactome. / neutrophil degranulation; TAS:Reactome.	ADP binding; IEA:Ensembl. / AMP binding; IEA:Ensembl. / cytochrome-b5 reductase activity, acting on NAD(P)H; TAS:Reactome. / FAD binding; IDA:UniProtKB. / NAD binding; IEA:Ensembl.	azurophil granule lumen; TAS:Reactome. / cytoplasm; TAS:ProtInc. / endoplasmic reticulum; IDA:HPA. / endoplasmic reticulum membrane; IEA:UniProtKB-SubCell. / extracellular region; TAS:Reactome. / hemoglobin complex; TAS:ProtInc. / lipid droplet; IDA:UniProtKB. / membrane; HDA:UniProtKB. / mitochondrial outer membrane; TAS:Reactome. / mitochondrion; HDA:UniProtKB.	5 out of 5	#N/A	Evidence at protein level	reviewed
P00403	P00403	MT-CO2	786	631	774	644	819	1	1	1	1	1	265	314	307	189	201	2.38	3.88	3.88	1.08	1.65	5	6	5	3	3	13	16	15	9	11	Cytochrome c oxidase subunit 2	#N/A	COII, MTCO2 // // mitochondrially encoded cytochrome c oxidase II	http://www.genenames.org/data/hgnc_data.php?hgnc_id=7421	HGNC:7421	227	25565	CcO_II-like_C; CcO_II_C; Copper_CuA; Cupredoxin; Cyt_c_oxidase_su2; Cyt_c_oxidase_su2_TM_dom; Cyt_c_oxidase_su2_TM_sf	http://www.ncbi.nlm.nih.gov/homologene/?term=5017	hsa: COX2 sce: COX2 dme: COX2	ATP synthesis coupled electron transport; IBA:GO_Central. / lactation; IEA:Ensembl. / mitochondrial electron transport, cytochrome c to oxygen; NAS:UniProtKB. / positive regulation of ATP biosynthetic process; IEA:Ensembl. / positive regulation of hydrogen peroxide biosynthetic process; IEA:Ensembl. / positive regulation of necrotic cell death; IEA:Ensembl. / response to cold; IEA:Ensembl.	copper ion binding; IEA:InterPro. / cytochrome-c oxidase activity; NAS:UniProtKB.	integral component of membrane; IEA:UniProtKB-KW. / membrane; HDA:UniProtKB. / mitochondrial inner membrane; IDA:CAFA. / mitochondrial respiratory chain complex IV; IBA:GO_Central. / mitochondrion; IDA:UniProtKB. / respiratory chain complex IV; IDA:UniProtKB.	5 out of 5	#N/A	Evidence at protein level	reviewed
P00491	P00491	PNP	#N/A	1026	336	#N/A	679	#N/A	1	1	#N/A	1	0	186	587	0	249	0	0.34	2.57	0	0.98	0	4	11	0	4	0	5	16	0	7	Purine nucleoside phosphorylase	NP	NP, PRO1837, PUNP // purine nucleoside phosphorylase, HEL-S-156an, epididymis secretory sperm binding protein Li 156an, inosine phosphorylase, inosine-guanosine phosphorylase, purine-nucleoside:orthophosphate ribosyltransferase // purine nucleoside phosphorylase	http://www.genenames.org/data/hgnc_data.php?hgnc_id=7892	HGNC:7892	289	32118	Nucleoside_phosphorylase_d; Nucleoside_phosphorylase_sf; Pur_Nuc_Pase_Ino/Guo-sp; Purine_phosphorylase; Purine_phosphorylase-2_CS	http://www.ncbi.nlm.nih.gov/homologene/?term=227	hsa: PNP sce: PNP1 dme: CG16758	immune response; IMP:UniProtKB. / inosine catabolic process; IDA:MGI. / interleukin-2 secretion; IMP:UniProtKB. / NAD biosynthesis via nicotinamide riboside salvage pathway; IGI:UniProtKB. / neutrophil degranulation; TAS:Reactome. / nicotinamide riboside catabolic process; IDA:UniProtKB. / nucleobase-containing compound metabolic process; IDA:UniProtKB. / positive regulation of alpha-beta T cell …	drug binding; IDA:UniProtKB. / nucleoside binding; IDA:UniProtKB. / phosphate ion binding; IDA:UniProtKB. / purine nucleobase binding; IDA:UniProtKB. / purine-nucleoside phosphorylase activity; IDA:UniProtKB.	cytoplasm; IDA:UniProtKB. / cytoskeleton; IEA:UniProtKB-SubCell. / cytosol; IDA:HPA. / extracellular exosome; HDA:UniProtKB. / extracellular region; TAS:Reactome. / ficolin-1-rich granule lumen; TAS:Reactome. / intracellular; IDA:UniProtKB. / nucleus; IEA:Ensembl. / secretory granule lumen; TAS:Reactome.	5 out of 5	#N/A	Evidence at protein level	reviewed
P00558	P00558	PGK1	246	402	99	273	226	1	1	1	1	1	659	458	1188	411	604	2.58	1.34	17.28	1.18	2.11	12	9	22	8	10	23	13	61	13	18	Phosphoglycerate kinase 1	PGKA	HEL-S-68p, MIG10, PGKA // phosphoglycerate kinase 1, PRP 2, cell migration-inducing gene 10 protein, epididymis secretory sperm binding protein Li 68p, primer recognition protein 2 // phosphoglycerate kinase 1	http://www.genenames.org/data/hgnc_data.php?hgnc_id=8896	HGNC:8896	417	44615	Phosphoglycerate_kinase; Phosphoglycerate_kinase_CS; Phosphoglycerate_kinase_N; Phosphoglycerate_kinase_sf	http://www.ncbi.nlm.nih.gov/homologene/?term=21542	hsa: PGK1 sce: PGK1 dme: Pgk	canonical glycolysis; TAS:Reactome. / cellular response to hypoxia; IDA:CAFA. / chemical synaptic transmission; IBA:GO_Central. / epithelial cell differentiation; IEP:UniProtKB. / gluconeogenesis; IBA:GO_Central. / glycolytic process; IMP:CAFA. / muscle cell cellular homeostasis; IBA:GO_Central. / myoblast fusion; IBA:GO_Central. / negative regulation of angiogenesis; IMP:CAFA. / phosphorylation;…	ADP binding; IBA:GO_Central. / ATP binding; ISS:UniProtKB. / phosphoglycerate kinase activity; IMP:CAFA. / protein-disulfide reductase activity; IMP:CAFA.	cytosol; IBA:GO_Central. / extracellular exosome; HDA:UniProtKB. / extracellular space; IDA:CAFA. / membrane; HDA:UniProtKB. / membrane raft; IDA:UniProtKB.	5 out of 5	#N/A	Evidence at protein level	reviewed
P00918	P00918	CA2	1306	2075	470	774	589	1	1	1	1	1	135	48	475	144	295	0.54	0.11	4.59	0.54	1.63	3	1	9	3	7	4	1	20	4	11	Carbonic anhydrase 2	#N/A	CA-II, CAC, CAII, Car2, HEL-76, HEL-S-282 // carbonic anhydrase 2, carbonate dehydratase II, carbonic anhydrase B, carbonic anhydrase C, carbonic anhydrase II, carbonic dehydratase, epididymis luminal protein 76, epididymis secretory protein Li 282 // carbonic anhydrase 2	http://www.genenames.org/data/hgnc_data.php?hgnc_id=1373	HGNC:1373	260	29246	CA_dom; CA_dom_sf; Carbonic_anhydrase_a-class; Carbonic_anhydrase_a-class_CS	http://www.ncbi.nlm.nih.gov/homologene/?term=37256	hsa: CA2	angiotensin-activated signaling pathway; IDA:UniProtKB. / bicarbonate transport; TAS:Reactome. / carbon dioxide transport; IEA:Ensembl. / cellular response to fluid shear stress; IEA:Ensembl. / kidney development; IEA:Ensembl. / morphogenesis of an epithelium; IEA:Ensembl. / odontogenesis of dentin-containing tooth; IEA:Ensembl. / positive regulation of bone resorption; IEA:Ensembl. / positive re…	arylesterase activity; IMP:CACAO. / carbonate dehydratase activity; IMP:CACAO. / zinc ion binding; IDA:UniProtKB.	apical part of cell; IDA:UniProtKB. / axon; IEA:Ensembl. / basolateral plasma membrane; IEA:Ensembl. / cytoplasm; IDA:UniProtKB. / cytosol; TAS:Reactome. / extracellular exosome; HDA:UniProtKB. / microvillus; IEA:Ensembl. / myelin sheath; IEA:Ensembl. / plasma membrane; IDA:UniProtKB.	5 out of 5	#N/A	Evidence at protein level	reviewed
P04181	P04181	OAT	296	101	123	239	137	1	1	1	1	1	604	1013	1050	454	833	2.24	7.64	15.6	1.19	4.84	12	19	20	11	17	22	40	51	12	36	Ornithine aminotransferase, mitochondrial	#N/A	GACR, HOGA, OATASE, OKT // ornithine aminotransferase, mitochondrial, gyrate atrophy, ornithine delta-aminotransferase, ornithine-oxo-acid aminotransferase, testicular tissue protein Li 130 // ornithine aminotransferase	http://www.genenames.org/data/hgnc_data.php?hgnc_id=8091	HGNC:8091	439	48535	Aminotrans_3; Orn_aminotrans; Orn_aminotrans_mito; PyrdxlP-dep_Trfase; PyrdxlP-dep_Trfase_dom1; PyrdxlP-dep_Trfase_major	http://www.ncbi.nlm.nih.gov/homologene/?term=231	hsa: OAT sce: CAR2 dme: Oat	arginine catabolic process to glutamate; IBA:GO_Central. / arginine catabolic process to proline via ornithine; IBA:GO_Central. / cellular amino acid biosynthetic process; TAS:Reactome. / L-proline biosynthetic process; IEA:UniProtKB-UniPathway. / protein hexamerization; IDA:UniProtKB. / visual perception; TAS:ProtInc.	ornithine-oxo-acid transaminase activity; EXP:Reactome. / pyridoxal phosphate binding; IBA:GO_Central.	cytoplasm; IBA:GO_Central. / mitochondrial matrix; TAS:Reactome. / mitochondrion; IDA:HPA. / nucleoplasm; IDA:HPA.	5 out of 5	#N/A	Evidence at protein level	reviewed
P04350	P04350	TUBB4A	39	22	24	20	23	3	3	3	2	3	1462	1527	1595	1339	1647	104.15	80.48	153.17	30.3	104.15	21	23	23	23	25	205	175	203	147	208	Tubulin beta-4A chain	TUBB4, TUBB5	DYT4, TUBB4, beta-5 // tubulin beta-4A chain, dystonia 4, torsion (autosomal dominant), tubulin beta-4 chain, tubulin, beta 4, tubulin, beta, 5 // tubulin beta 4A class IVa	http://www.genenames.org/data/hgnc_data.php?hgnc_id=20774	HGNC:20774	444	49586	Beta-tubulin_BS; Beta_tubulin; Tub_FtsZ_C; Tubulin; Tubulin/FtsZ_2-layer-sand-dom; Tubulin/FtsZ_C_sf; Tubulin/FtsZ_GTPase_sf; Tubulin_C; Tubulin_CS; Tubulin_FtsZ_GTPase	http://www.ncbi.nlm.nih.gov/homologene/?term=55952	hsa: TUBB4A dme: betaTub60D	ciliary basal body-plasma membrane docking; TAS:Reactome. / G2/M transition of mitotic cell cycle; TAS:Reactome. / microtubule cytoskeleton organization; IBA:GO_Central. / microtubule-based process; IBA:GO_Central. / mitotic cell cycle; IBA:GO_Central. / negative regulation of microtubule polymerization; IMP:CAFA. / regulation of G2/M transition of mitotic cell cycle; TAS:Reactome.	calcium ion binding; IMP:CAFA. / GTP binding; IBA:GO_Central. / GTPase activity; IEA:InterPro. / structural constituent of cytoskeleton; IBA:GO_Central.	axoneme; IDA:UniProtKB. / cytoplasm; IBA:GO_Central. / cytosol; TAS:Reactome. / extracellular exosome; HDA:UniProtKB. / internode region of axon; IEA:Ensembl. / microtubule; IDA:UniProtKB. / myelin sheath; IEA:Ensembl. / neuronal cell body; IEA:Ensembl. / nucleus; HDA:UniProtKB.	5 out of 5	#N/A	Evidence at protein level	reviewed
P04406	P04406	GAPDH	77	117	82	120	109	1	1	1	1	1	1236	960	1268	731	940	248.7	134.22	779.04	12.86	50.57	20	18	19	12	16	154	91	290	65	87	Glyceraldehyde-3-phosphate dehydrogenase	GAPD	G3PD, GAPD, HEL-S-162eP // glyceraldehyde-3-phosphate dehydrogenase, OCAS, p38 component, Oct1 coactivator in S phase, 38 Kd component, aging-associated gene 9 protein, epididymis secretory sperm binding protein Li 162eP, peptidyl-cysteine S-nitrosylase GAPDH // glyceraldehyde-3-phosphate dehydrogenase	http://www.genenames.org/data/hgnc_data.php?hgnc_id=4141	HGNC:4141	335	36053	GlycerAld/Erythrose_P_DH; GlycerAld_3-P_DH_AS; GlycerAld_3-P_DH_cat; GlycerAld_3-P_DH_NAD(P)-bd; Glyceraldehyde-3-P_DH_1; NAD(P)-bd_dom_sf	http://www.ncbi.nlm.nih.gov/homologene/?term=107053	hsa: GAPDH sce: TDH1 sce: TDH3 sce: TDH2 dme: Gapdh2 dme: Gapdh1	antimicrobial humoral immune response mediated by antimicrobial peptide; IDA:UniProtKB. / canonical glycolysis; TAS:Reactome. / cellular response to interferon-gamma; IDA:UniProtKB. / defense response to fungus; IDA:UniProtKB. / gluconeogenesis; TAS:Reactome. / glycolytic process; IBA:GO_Central. / killing by host of symbiont cells; IDA:UniProtKB. / killing of cells of other organism; IDA:UniProt…	aspartic-type endopeptidase inhibitor activity; IDA:UniProtKB. / disordered domain specific binding; IPI:CAFA. / glyceraldehyde-3-phosphate dehydrogenase (NAD+) (phosphorylating) activity; EXP:Reactome. / identical protein binding; IPI:IntAct. / microtubule binding; ISS:UniProtKB. / NAD binding; IEA:InterPro. / NADP binding; IEA:InterPro. / peptidyl-cysteine S-nitrosylase activity; ISS:UniProtKB.	cytoplasm; IDA:UniProtKB. / cytosol; IDA:HPA. / extracellular exosome; HDA:UniProtKB. / GAIT complex; IDA:UniProtKB. / intracellular membrane-bounded organelle; IDA:HPA. / lipid droplet; IDA:UniProtKB. / membrane; HDA:UniProtKB. / microtubule cytoskeleton; ISS:UniProtKB. / nuclear membrane; IDA:HPA. / nucleus; HDA:UniProtKB. / perinuclear region of cytoplasm; IEA:UniProtKB-SubCell. / plasma membr…	5 out of 5	#N/A	Evidence at protein level	reviewed
P05165	P05165	PCCA	34	28	282	1212	9	1	1	1	1	1	1866	1743	665	71	2810	8.33	7.62	1.71	0.08	79.45	33	31	15	2	42	93	107	28	2	299	Propionyl-CoA carboxylase alpha chain, mitochondrial	#N/A	// propionyl-CoA carboxylase alpha chain, mitochondrial, PCCase alpha subunit, pccA complementation group, propanoyl-CoA:carbon dioxide ligase alpha subunit, propionyl CoA carboxylase, alpha polypeptide, propionyl Coenzyme A carboxylase, alpha polypeptide, propionyl-CoA carboxylase alpha subunit // propionyl-CoA carboxylase subunit alpha	http://www.genenames.org/data/hgnc_data.php?hgnc_id=8653	HGNC:8653	728	80059	ATP-grasp; BC-like_N; Biotin_BS; Biotin_carboxylation_dom; Biotin_COase_C; Biotin_lipoyl; CbamoylP_synth_lsu-like_ATP-bd; PreATP-grasp_dom_sf; Rudment_hybrid_motif; Single_hybrid_motif	http://www.ncbi.nlm.nih.gov/homologene/?term=236	hsa: PCCA	biotin metabolic process; TAS:Reactome.	ATP binding; IEA:UniProtKB-KW. / biotin binding; TAS:ProtInc. / enzyme binding; IPI:UniProtKB. / metal ion binding; IEA:InterPro. / propionyl-CoA carboxylase activity; TAS:ProtInc.	cytosol; TAS:Reactome. / mitochondrial matrix; TAS:Reactome.	5 out of 5	#N/A	Evidence at protein level	reviewed
P05386	P05386	RPLP1	1583	#N/A	1655	#N/A	#N/A	1	#N/A	1	#N/A	#N/A	98	0	104	0	0	0.68	0	3.72	0	0	2	0	2	0	0	2	0	7	0	0	60S acidic ribosomal protein P1	RRP1	LP1, P1, RPP1 // 60S acidic ribosomal protein P1, acidic ribosomal phosphoprotein P1, large ribosomal subunit protein P1, ribosomal protein, large, P1 // ribosomal protein lateral stalk subunit P1	http://www.genenames.org/data/hgnc_data.php?hgnc_id=10372	HGNC:10372	114	11514	P1/P2_N_sf; Ribosomal_L12	http://www.ncbi.nlm.nih.gov/homologene/?term=133573	hsa: RPLP1	cytoplasmic translation; IBA:GO_Central. / nuclear-transcribed mRNA catabolic process, nonsense-mediated decay; TAS:Reactome. / SRP-dependent cotranslational protein targeting to membrane; TAS:Reactome. / translation; NAS:UniProtKB. / translational elongation; IEA:InterPro. / translational initiation; TAS:Reactome.	protein kinase activator activity; IBA:GO_Central. / ribonucleoprotein complex binding; IBA:GO_Central. / structural constituent of ribosome; IDA:GO_Central.	cytosol; TAS:Reactome. / cytosolic large ribosomal subunit; IDA:GO_Central. / focal adhesion; HDA:UniProtKB.	5 out of 5	#N/A	Evidence at protein level	reviewed
P06576	P06576	ATP5F1B	55	48	35	47	42	1	1	1	1	1	1513	1457	1658	1097	1441	27.24	16.95	61.39	9.19	22.83	23	22	24	22	22	92	84	137	60	94	ATP synthase subunit beta, mitochondrial	#N/A	ATP5B, ATPMB, ATPSB, HEL-S-271 // ATP synthase subunit beta, mitochondrial, ATP synthase, H+ transporting, mitochondrial F1 complex, beta polypeptide, epididymis secretory protein Li 271, mitochondrial ATP synthase beta subunit, mitochondrial ATP synthetase, beta subunit // ATP synthase F1 subunit beta	http://www.genenames.org/data/hgnc_data.php?hgnc_id=830	HGNC:830	529	56560	AAA+_ATPase; ATP_synth_F1_bsu; ATPase_a/bsu_AS; ATPase_F1/V1/A1_a/bsu_N; ATPase_F1/V1/A1_a/bsu_N_sf; ATPase_F1/V1/A1_a/bsu_nucl-bd; ATPase_F1/V1_b/a_C; P-loop_NTPase	http://www.ncbi.nlm.nih.gov/homologene/?term=1273	hsa: ATP5B sce: ATP2 dme: ATPsyn-beta	angiogenesis; IMP:UniProtKB. / ATP biosynthetic process; IMP:UniProtKB. / cellular response to interleukin-7; IEA:Ensembl. / cristae formation; TAS:Reactome. / generation of precursor metabolites and energy; NAS:UniProtKB. / lipid metabolic process; IEA:Ensembl. / mitochondrial ATP synthesis coupled proton transport; IC:UniProtKB. / mitochondrion organization; TAS:Reactome. / negative regulation …	angiostatin binding; IPI:CAFA. / ATP binding; IEA:UniProtKB-KW. / MHC class I protein binding; IDA:UniProtKB. / proton-transporting ATP synthase activity, rotational mechanism; IMP:CAFA. / proton-transporting ATPase activity, rotational mechanism; IMP:UniProtKB. / transmembrane transporter activity; IC:UniProtKB. / transporter activity; NAS:UniProtKB.	cell surface; IDA:UniProtKB. / extracellular exosome; HDA:UniProtKB. / membrane; IDA:CAFA. / mitochondrial matrix; TAS:Reactome. / mitochondrial membrane; IDA:UniProtKB. / mitochondrial nucleoid; IDA:BHF-UCL. / mitochondrial proton-transporting ATP synthase complex; IDA:UniProtKB. / mitochondrial proton-transporting ATP synthase, catalytic core; NAS:UniProtKB. / mitochondrion; IDA:UniProtKB. / my…	5 out of 5	#N/A	Evidence at protein level	reviewed
P07195	P07195	LDHB	356	307	113	182	177	2	2	1	1	1	466	380	1095	548	710	1.81	0.99	47.11	1.81	4.59	10	7	18	12	13	12	8	80	14	29	L-lactate dehydrogenase B chain	#N/A	HEL-S-281, LDH-B, LDH-H, LDHBD, TRG-5 // L-lactate dehydrogenase B chain, LDH heart subunit, epididymis secretory protein Li 281, lactate dehydrogenase H chain, renal carcinoma antigen NY-REN-46, testicular secretory protein Li 25 // lactate dehydrogenase B	http://www.genenames.org/data/hgnc_data.php?hgnc_id=6541	HGNC:6541	334	36638	L-lactate/malate_DH; L-lactate_DH; L-lactate_DH_AS; Lactate/malate_DH_C; Lactate/malate_DH_N; Lactate_DH/Glyco_Ohase_4_C; NAD(P)-bd_dom_sf	http://www.ncbi.nlm.nih.gov/homologene/?term=55647	hsa: LDHB	carbohydrate metabolic process; IEA:InterPro. / pyruvate metabolic process; TAS:Reactome.	identical protein binding; IPI:IntAct. / L-lactate dehydrogenase activity; EXP:Reactome.	cytoplasm; TAS:UniProtKB. / cytosol; IDA:HPA. / extracellular exosome; HDA:UniProtKB. / membrane; HDA:UniProtKB. / membrane raft; IDA:UniProtKB.	5 out of 5	#N/A	Evidence at protein level	reviewed
P07437	P07437	TUBB	39	22	24	20	23	1	1	2	1	1	1749	1864	1852	1640	1906	185.67	153.17	352.22	58.23	225.03	24	25	27	25	28	247	214	256	179	260	Tubulin beta chain	TUBB5	CDCBM6, CSCSC1, M40, OK/SW-cl.56, TUBB1, TUBB5 // tubulin beta chain, beta Ib tubulin, epididymis secretory sperm binding protein, tubulin beta-1 chain, tubulin beta-5 chain, tubulin, beta polypeptide // tubulin beta class I	http://www.genenames.org/data/hgnc_data.php?hgnc_id=20778	HGNC:20778	444	49671	Beta-tubulin_BS; Beta_tubulin; Tub_FtsZ_C; Tubulin; Tubulin/FtsZ_2-layer-sand-dom; Tubulin/FtsZ_C_sf; Tubulin/FtsZ_GTPase_sf; Tubulin_C; Tubulin_CS; Tubulin_FtsZ_GTPase	http://www.ncbi.nlm.nih.gov/homologene/?term=69099	hsa: TUBB	cell division; TAS:BHF-UCL. / cellular process; IDA:DFLAT. / ciliary basal body-plasma membrane docking; TAS:Reactome. / cytoskeleton-dependent intracellular transport; TAS:BHF-UCL. / G2/M transition of mitotic cell cycle; TAS:Reactome. / microtubule cytoskeleton organization; IBA:GO_Central. / microtubule-based process; IBA:GO_Central. / mitotic cell cycle; IBA:GO_Central. / natural killer cell …	GTP binding; IBA:GO_Central. / GTPase activating protein binding; IEA:Ensembl. / GTPase activity; IEA:InterPro. / MHC class I protein binding; IDA:UniProtKB. / protein domain specific binding; IEA:Ensembl. / protein-containing complex binding; IEA:Ensembl. / structural constituent of cytoskeleton; IBA:GO_Central. / structural molecule activity; TAS:BHF-UCL. / ubiquitin protein ligase binding; IPI…	azurophil granule lumen; TAS:Reactome. / cell body; IDA:DFLAT. / cytoplasm; IDA:CAFA. / cytoplasmic ribonucleoprotein granule; IDA:ParkinsonsUK-UCL. / cytoskeleton; TAS:UniProtKB. / extracellular exosome; HDA:UniProtKB. / extracellular region; TAS:Reactome. / membrane raft; IEA:Ensembl. / microtubule; IDA:UniProtKB. / nuclear envelope lumen; IDA:DFLAT. / nucleus; HDA:UniProtKB.	5 out of 5	#N/A	Evidence at protein level	reviewed
P07741	P07741	APRT	1335	1298	603	1011	1403	1	1	1	1	1	128	134	377	98	83	0	0	6.72	0	0	3	3	7	2	2	3	3	17	3	2	Adenine phosphoribosyltransferase	#N/A	AMP, APRTD // adenine phosphoribosyltransferase, AMP diphosphorylase, AMP pyrophosphorylase, transphosphoribosidase // adenine phosphoribosyltransferase	http://www.genenames.org/data/hgnc_data.php?hgnc_id=626	HGNC:626	180	19608	Ade_phspho_trans; PRibTrfase_dom; PRTase-like	http://www.ncbi.nlm.nih.gov/homologene/?term=413	hsa: APRT sce: APT1 dme: Aprt	adenine salvage; IBA:GO_Central. / AMP salvage; IBA:GO_Central. / cellular response to insulin stimulus; IEA:Ensembl. / grooming behavior; IEA:Ensembl. / lactation; IEA:Ensembl. / neutrophil degranulation; TAS:Reactome. / purine ribonucleoside salvage; IEA:UniProtKB-KW. / purine-containing compound salvage; TAS:Reactome.	adenine binding; IBA:GO_Central. / adenine phosphoribosyltransferase activity; IBA:GO_Central. / AMP binding; IDA:MGI.	cytoplasm; TAS:UniProtKB. / cytosol; IDA:HPA. / extracellular exosome; HDA:UniProtKB. / extracellular region; TAS:Reactome. / nucleoplasm; IDA:HPA. / secretory granule lumen; TAS:Reactome.	5 out of 5	#N/A	Evidence at protein level	reviewed
P07814	P07814	EPRS	24	16	13	40	29	1	1	1	1	1	2176	1989	2381	1170	1694	2.59	1.92	3.02	1	1.56	48	40	49	27	37	86	67	88	39	58	Bifunctional glutamate/proline--tRNA ligase	GLNS, PARS, QARS, QPRS	EARS, GLUPRORS, HLD15, PARS, PIG32, QARS, QPRS // bifunctional glutamate/proline--tRNA ligase, bifunctional aminoacyl-tRNA synthetase, cell proliferation-inducing gene 32 protein, glutamate tRNA ligase, glutamatyl-prolyl-tRNA synthetase, glutaminyl-tRNA synthetase, proliferation-inducing gene 32 protein, proliferation-inducing protein 32, proline-tRNA ligase, prolyl-tRNA synthetase // glutamyl-pr…	http://www.genenames.org/data/hgnc_data.php?hgnc_id=3418	HGNC:3418	1512	170591	aa-tRNA-synt_IIb; aa-tRNA-synth_I_CS; aa-tRNA-synth_II; Anticodon-bd; Anticodon-bd_dom_sf; Glu-tRNA-synth_arc/euk; Glu/Gln-tRNA-synth; Glu/Gln-tRNA-synth_Ib_cat-dom; Glu/Gln-tRNA-synth_Ib_codon-bd; Glutathione-S-Trfase_C_sf; GST_C; Pro-tRNA-ligase_IIa_arc-type; Pro-tRNA_ligase_II_C; Pro-tRNA_synth_II; ProRS_core_arch_euk; Rbsml_L25/Gln-tRNA_synth_N; Ribosomal_L25/Gln-tRNA_synth; Rossmann-like_a/b…	http://www.ncbi.nlm.nih.gov/homologene/?term=5870	hsa: EPRS sce: GUS1	cellular response to insulin stimulus; ISS:UniProtKB. / cellular response to interferon-gamma; IDA:UniProtKB. / glutamyl-tRNA aminoacylation; IEA:InterPro. / long-chain fatty acid import; IMP:UniProtKB. / negative regulation of translation; IDA:UniProtKB. / prolyl-tRNA aminoacylation; IDA:UniProtKB. / protein-containing complex assembly; TAS:ProtInc. / tRNA aminoacylation for protein translation;…	ATP binding; IEA:UniProtKB-KW. / glutamate-tRNA ligase activity; TAS:Reactome. / GTPase binding; IPI:UniProtKB. / identical protein binding; IPI:IntAct. / proline-tRNA ligase activity; IDA:UniProtKB. / protein homodimerization activity; IPI:UniProtKB. / RNA stem-loop binding; IDA:UniProtKB. / zinc ion binding; IDA:UniProtKB.	aminoacyl-tRNA synthetase multienzyme complex; IDA:UniProtKB. / cytoplasm; IDA:CAFA. / cytosol; IDA:UniProtKB. / GAIT complex; IDA:UniProtKB. / membrane; HDA:UniProtKB. / plasma membrane; ISS:UniProtKB. / ribonucleoprotein complex; IDA:UniProtKB.	5 out of 5	CAUTION: Was originally thought to be a glutaminyl-tRNA synthetase. {ECO:0000305}.	Evidence at protein level	reviewed
P07954	P07954	FH	647	848	317	1034	588	1	1	1	1	1	327	231	611	95	295	0.6	0.42	2.03	0.19	0.69	8	6	12	3	8	11	6	22	3	10	Fumarate hydratase, mitochondrial	#N/A	FMRD, HLRCC, LRCC, MCL, MCUL1 // fumarate hydratase, mitochondrial, epididymis secretory sperm binding protein, fumarase // fumarate hydratase	http://www.genenames.org/data/hgnc_data.php?hgnc_id=3700	HGNC:3700	510	54637	Fum_hydII; Fumarase/histidase_N; Fumarase_C_C; Fumarate_lyase_CS; Fumarate_lyase_fam; Fumarate_lyase_N; L-Aspartase-like	http://www.ncbi.nlm.nih.gov/homologene/?term=115	hsa: FH sce: FUM1 dme: l(1)G0255	fumarate metabolic process; IBA:GO_Central. / homeostasis of number of cells within a tissue; IEA:Ensembl. / malate metabolic process; IBA:GO_Central. / positive regulation of cold-induced thermogenesis; ISS:YuBioLab. / tricarboxylic acid cycle; IBA:GO_Central.	fumarate hydratase activity; EXP:Reactome.	cytoplasm; TAS:ProtInc. / extracellular exosome; HDA:UniProtKB. / mitochondrial matrix; TAS:Reactome. / mitochondrion; IDA:HPA. / tricarboxylic acid cycle enzyme complex; IEA:InterPro.	5 out of 5	#N/A	Evidence at protein level	reviewed
P08133	P08133	ANXA6	233	344	186	429	136	1	1	1	1	1	683	495	867	283	833	1.23	0	1.53	0	1.75	15	11	17	7	19	21	17	23	8	26	Annexin A6	ANX6	ANX6, CBP68, CPB-II, p68, p70 // annexin A6, 67 kDa calelectrin, annexin VI (p68), annexin-6, calcium-binding protein p68, calelectrin, calphobindin II, chromobindin-20, lipocortin VI, testis secretory sperm-binding protein Li 198a // annexin A6	http://www.genenames.org/data/hgnc_data.php?hgnc_id=544	HGNC:544	673	75873	Annexin; Annexin_repeat; Annexin_repeat_CS; Annexin_sf; ANX6	http://www.ncbi.nlm.nih.gov/homologene/?term=55558	hsa: ANXA6 dme: AnnX	apoptotic signaling pathway; IBA:GO_Central. / biomineral tissue development; IBA:GO_Central. / calcium ion import; IBA:GO_Central. / growth plate cartilage chondrocyte differentiation; IBA:GO_Central. / ion transmembrane transport; IMP:UniProtKB. / mitochondrial calcium ion homeostasis; IBA:GO_Central. / negative regulation of sequestering of calcium ion; IBA:GO_Central. / neural crest cell migr…	actin filament binding; IBA:GO_Central. / calcium channel activity; IBA:GO_Central. / calcium ion binding; IEA:InterPro. / calcium-dependent phospholipid binding; IDA:UniProtKB. / calcium-dependent protein binding; IPI:AgBase. / cholesterol binding; IDA:UniProtKB. / chondroitin sulfate binding; IBA:GO_Central. / enzyme binding; IBA:GO_Central. / GTP binding; IMP:UniProtKB. / heparin binding; IBA:…	collagen-containing extracellular matrix; HDA:BHF-UCL. / extracellular exosome; HDA:UniProtKB. / focal adhesion; HDA:UniProtKB. / late endosome membrane; IDA:UniProtKB. / lysosomal membrane; IDA:UniProtKB. / melanosome; IEA:UniProtKB-SubCell. / membrane; HDA:UniProtKB. / mitochondrion; IEA:GOC. / perinuclear region of cytoplasm; IEA:Ensembl.	5 out of 5	#N/A	Evidence at protein level	reviewed
P08559	P08559	PDHA1	267	248	422	580	299	1	1	1	1	1	625	633	517	212	499	1.76	4.29	2.43	0.54	2.19	15	14	10	5	11	26	34	19	7	22	Pyruvate dehydrogenase E1 component subunit alpha, somatic form, mitochondrial	PHE1A	PDHA, PDHAD, PDHCE1A, PHE1A // pyruvate dehydrogenase E1 component subunit alpha, somatic form, mitochondrial, PDHE1-A type I, pyruvate dehydrogenase (lipoamide) alpha 1, pyruvate dehydrogenase E1 subunit, pyruvate dehydrogenase alpha 1, pyruvate dehydrogenase complex, E1-alpha polypeptide 1 // pyruvate dehydrogenase E1 alpha 1 subunit	http://www.genenames.org/data/hgnc_data.php?hgnc_id=8806	HGNC:8806	390	43296	DH_E1; Pyrv_DH_E1_asu_subgrp-y; THDP-binding	http://www.ncbi.nlm.nih.gov/homologene/?term=121491	hsa: PDHA1 sce: PDA1	acetyl-CoA biosynthetic process from pyruvate; IDA:UniProtKB. / glucose metabolic process; IEA:UniProtKB-KW. / mitochondrial acetyl-CoA biosynthetic process from pyruvate; IEA:Ensembl. / tricarboxylic acid cycle; IDA:UniProtKB.	pyruvate dehydrogenase (acetyl-transferring) activity; IEA:UniProtKB-EC. / pyruvate dehydrogenase (NAD+) activity; IEA:Ensembl. / pyruvate dehydrogenase activity; IDA:UniProtKB.	mitochondrial matrix; TAS:Reactome. / mitochondrion; IDA:HPA. / myelin sheath; IEA:Ensembl. / nucleolus; IDA:HPA. / nucleus; HDA:UniProtKB. / pyruvate dehydrogenase complex; IDA:UniProtKB.	5 out of 5	#N/A	Evidence at protein level	reviewed
P08758	P08758	ANXA5	491	891	230	382	267	1	1	1	1	1	412	217	748	310	546	1.41	0.55	5.37	0.7	2.15	8	4	15	6	12	10	5	29	6	14	Annexin A5	ANX5, ENX2, PP4	ANX5, ENX2, HEL-S-7, PP4, RPRGL3 // annexin A5, CBP-I, PAP-I, VAC-alpha, anchorin CII, annexin V, annexin-5, calphobindin I, endonexin II, epididymis secretory protein Li 7, lipocortin V, placental anticoagulant protein 4, placental anticoagulant protein I, thromboplastin inhibitor, vascular anticoagulant-alpha // annexin A5	http://www.genenames.org/data/hgnc_data.php?hgnc_id=543	HGNC:543	320	35937	Annexin; Annexin_repeat; Annexin_repeat_CS; Annexin_sf; ANX5	http://www.ncbi.nlm.nih.gov/homologene/?term=20312	hsa: ANXA5	blood coagulation; IEA:UniProtKB-KW. / cellular response to gonadotropin-releasing hormone; IBA:GO_Central. / cellular response to lead ion; IBA:GO_Central. / negative regulation of apoptotic process; TAS:UniProtKB. / negative regulation of blood coagulation; IBA:GO_Central. / negative regulation of prolactin secretion; IBA:GO_Central. / negative regulation of sequestering of calcium ion; IBA:GO_…	calcium ion binding; IEA:InterPro. / calcium-dependent phospholipid binding; IDA:UniProtKB. / calcium-transporting ATPase activity; IBA:GO_Central. / heparin binding; IBA:GO_Central. / molecular adaptor activity; IBA:GO_Central. / peptide hormone binding; IBA:GO_Central. / phospholipase inhibitor activity; TAS:ProtInc. / phospholipid binding; TAS:ProtInc. / receptor tyrosine kinase binding; IBA:G…	collagen-containing extracellular matrix; HDA:BHF-UCL. / cytoplasm; TAS:UniProtKB. / cytosol; TAS:Reactome. / endothelial microparticle; IEA:Ensembl. / external side of plasma membrane; IEA:Ensembl. / extracellular exosome; HDA:UniProtKB. / extracellular region; TAS:Reactome. / focal adhesion; HDA:UniProtKB. / intracellular; IDA:LIFEdb. / membrane; HDA:UniProtKB.	5 out of 5	#N/A	Evidence at protein level	reviewed
P09211	P09211	GSTP1	438	542	278	326	312	1	1	1	1	1	452	358	671	365	486	8.59	3.32	35.25	2.31	6.35	7	6	9	7	8	23	18	43	11	24	Glutathione S-transferase P	FAEES3, GST3	DFN7, FAEES3, GST3, GSTP, HEL-S-22, PI // glutathione S-transferase P, GST class-pi, GSTP1-1, deafness, X-linked 7, epididymis secretory protein Li 22, fatty acid ethyl ester synthase III // glutathione S-transferase pi 1	http://www.genenames.org/data/hgnc_data.php?hgnc_id=4638	HGNC:4638	210	23356	Glutathione-S-Trfase_C-like; Glutathione-S-Trfase_C_sf; Glutathione_S-Trfase; Glutathione_S-Trfase_N; GST_C; GST_pi; Thioredoxin-like_sf	http://www.ncbi.nlm.nih.gov/homologene/?term=660	hsa: GSTP1	animal organ regeneration; IEA:Ensembl. / cellular response to cell-matrix adhesion; IEA:Ensembl. / cellular response to epidermal growth factor stimulus; IEA:Ensembl. / cellular response to glucocorticoid stimulus; IEA:Ensembl. / cellular response to insulin stimulus; IEA:Ensembl. / cellular response to lipopolysaccharide; ISS:BHF-UCL. / central nervous system development; TAS:ProtInc. / common …	dinitrosyl-iron complex binding; IDA:BHF-UCL. / drug binding; IEA:Ensembl. / glutathione binding; IEA:Ensembl. / glutathione peroxidase activity; IDA:BHF-UCL. / glutathione transferase activity; IDA:UniProtKB. / JUN kinase binding; ISS:BHF-UCL. / kinase regulator activity; ISS:BHF-UCL. / nitric oxide binding; NAS:BHF-UCL. / S-nitrosoglutathione binding; IDA:BHF-UCL.	cytoplasm; TAS:UniProtKB. / cytosol; IDA:HPA. / extracellular exosome; HDA:UniProtKB. / extracellular region; TAS:Reactome. / extracellular space; HDA:UniProtKB. / ficolin-1-rich granule lumen; TAS:Reactome. / mitochondrion; IDA:HPA. / nucleus; IEA:UniProtKB-SubCell. / plasma membrane; IEA:Ensembl. / secretory granule lumen; TAS:Reactome. / TRAF2-GSTP1 complex; IDA:BHF-UCL. / vesicle; HDA:UniProt…	5 out of 5	#N/A	Evidence at protein level	reviewed
P10768	P10768	ESD	#N/A	#N/A	337	#N/A	1510	#N/A	#N/A	1	#N/A	1	0	0	587	0	73	0	0	8.72	0	0.35	0	0	11	0	2	0	0	26	0	3	S-formylglutathione hydrolase	#N/A	FGH // S-formylglutathione hydrolase, esterase 10, esterase D/formylglutathione hydrolase, methylumbelliferyl-acetate deacetylase, testicular tissue protein Li 66 // esterase D	http://www.genenames.org/data/hgnc_data.php?hgnc_id=3465	HGNC:3465	282	31463	AB_hydrolase; Esterase_put; S-formylglutathione_hydrol	http://www.ncbi.nlm.nih.gov/homologene/?term=55623	hsa: ESD sce: YJL068C dme: CG4390	formaldehyde catabolic process; IEA:InterPro. / glutathione derivative biosynthetic process; TAS:Reactome.	carboxylic ester hydrolase activity; NAS:UniProtKB. / hydrolase activity, acting on ester bonds; IDA:UniProtKB. / identical protein binding; IPI:IntAct. / methylumbelliferyl-acetate deacetylase activity; IEA:UniProtKB-EC. / S-formylglutathione hydrolase activity; IBA:GO_Central.	cytoplasmic vesicle; IEA:UniProtKB-KW. / cytosol; IBA:GO_Central. / endoplasmic reticulum lumen; TAS:Reactome. / extracellular exosome; HDA:UniProtKB.	5 out of 5	#N/A	Evidence at protein level	reviewed
P11586	P11586	MTHFD1	49	65	79	70	38	1	1	1	1	1	1581	1250	1299	923	1514	4.15	1.57	2.88	0	3.4	35	27	28	22	32	61	39	51	27	55	C-1-tetrahydrofolate synthase, cytoplasmic	MTHFC, MTHFD	CIMAH, MTHFC, MTHFD // C-1-tetrahydrofolate synthase, cytoplasmic, 5,10-methylenetetrahydrofolate dehydrogenase, 5,10-methylenetetrahydrofolate cyclohydrolase, 10-formyltetrahydrofolate synthetase, C1-THF synthase, cytoplasmic C-1-tetrahydrofolate synthase, epididymis secretory sperm binding protein, methylenetetrahydrofolate dehydrogenase (NADP+ dependent) 1, methenyltetrahydrofolate cyclohydrol…	http://www.genenames.org/data/hgnc_data.php?hgnc_id=7432	HGNC:7432	935	101559	Formate_THF_ligase; Formate_THF_ligase_CS; NAD(P)-bd_dom_sf; P-loop_NTPase; THF_DH/CycHdrlase; THF_DH/CycHdrlase_cat_dom; THF_DH/CycHdrlase_CS; THF_DH/CycHdrlase_NAD-bd_dom	http://www.ncbi.nlm.nih.gov/homologene/?term=55940	hsa: MTHFD1 sce: ADE3 dme: pug	10-formyltetrahydrofolate biosynthetic process; IDA:BHF-UCL. / embryonic neurocranium morphogenesis; ISS:BHF-UCL. / embryonic viscerocranium morphogenesis; ISS:BHF-UCL. / folic acid metabolic process; TAS:Reactome. / heart development; ISS:BHF-UCL. / histidine biosynthetic process; IEA:UniProtKB-KW. / methionine biosynthetic process; IMP:BHF-UCL. / methionine metabolic process; ISS:BHF-UCL. / neu…	ATP binding; IEA:UniProtKB-KW. / formate-tetrahydrofolate ligase activity; IDA:BHF-UCL. / methenyltetrahydrofolate cyclohydrolase activity; IDA:BHF-UCL. / methylenetetrahydrofolate dehydrogenase (NAD+) activity; ISS:BHF-UCL. / methylenetetrahydrofolate dehydrogenase (NADP+) activity; IBA:GO_Central. / methylenetetrahydrofolate dehydrogenase [NAD(P)+] activity; IDA:BHF-UCL.	cytoplasm; IBA:GO_Central. / cytosol; IDA:HPA. / extracellular exosome; HDA:UniProtKB. / membrane; HDA:UniProtKB. / mitochondrion; TAS:ProtInc.	5 out of 5	#N/A	Evidence at protein level	reviewed
P11802	P11802	CDK4	239	161	366	1464	1135	4	3	1	1	1	172	385	561	44	126	0.59	2.06	2.69	0	0.32	4	8	13	1	3	6	14	18	1	3	Cyclin-dependent kinase 4	#N/A	CMM3, PSK-J3 // cyclin-dependent kinase 4, cell division protein kinase 4 // cyclin dependent kinase 4	http://www.genenames.org/data/hgnc_data.php?hgnc_id=1773	HGNC:1773	303	33730	Kinase-like_dom_sf; Prot_kinase_dom; Protein_kinase_ATP_BS; Ser/Thr_kinase_AS	http://www.ncbi.nlm.nih.gov/homologene/?term=55429	hsa: CDK4	adipose tissue development; IEA:Ensembl. / animal organ regeneration; IEA:Ensembl. / cell division; IEA:UniProtKB-KW. / cellular response to insulin stimulus; IEA:Ensembl. / cellular response to interleukin-4; IEA:Ensembl. / cellular response to ionomycin; IEA:Ensembl. / cellular response to lipopolysaccharide; IEA:Ensembl. / cellular response to phorbol 13-acetate 12-myristate; IEA:Ensembl. / ci…	ATP binding; IEA:UniProtKB-KW. / cyclin binding; IPI:UniProtKB. / cyclin-dependent protein serine/threonine kinase activity; IDA:BHF-UCL. / cyclin-dependent protein serine/threonine kinase regulator activity; TAS:Reactome. / protein-containing complex binding; IEA:Ensembl.	bicellular tight junction; IEA:Ensembl. / chromatin; IDA:UniProtKB. / cyclin D2-CDK4 complex; IEA:Ensembl. / cyclin-dependent protein kinase holoenzyme complex; IDA:UniProtKB. / cytosol; IDA:UniProtKB. / nuclear membrane; IDA:UniProtKB. / nucleolus; IDA:UniProtKB. / nucleoplasm; TAS:Reactome. / nucleus; IDA:UniProtKB. / perinuclear region of cytoplasm; IEA:Ensembl. / transcription factor complex;…	5 out of 5	#N/A	Evidence at protein level	reviewed
P11908	P11908	PRPS2	268	329	475	#N/A	287	2	2	2	#N/A	2	451	306	437	0	414	2.53	1.46	2.22	0	2.22	9	6	8	0	9	18	13	14	0	15	Ribose-phosphate pyrophosphokinase 2	#N/A	PRSII // ribose-phosphate pyrophosphokinase 2, PPRibP synthetase, PRS-II, phosphoribosyl pyrophosphate synthase II, ribose-phosphate diphosphokinase 2, testicular secretory protein Li 41 // phosphoribosyl pyrophosphate synthetase 2	http://www.genenames.org/data/hgnc_data.php?hgnc_id=9465	HGNC:9465	318	34769	PRib_PP_synth_CS; Pribosyltran_N; PRibTrfase_dom; PRTase-like; Rib-P_diPkinase; Rib-P_diPkinase_bac	http://www.ncbi.nlm.nih.gov/homologene/?term=128301	hsa: PRPS2 sce: PRS3	5-phosphoribose 1-diphosphate biosynthetic process; IBA:GO_Central. / AMP biosynthetic process; IEA:Ensembl. / animal organ regeneration; IEA:Ensembl. / nucleobase-containing compound metabolic process; TAS:ProtInc. / nucleoside metabolic process; IEA:InterPro. / nucleotide biosynthetic process; IBA:GO_Central. / purine nucleotide biosynthetic process; IBA:GO_Central.	ADP binding; IEA:Ensembl. / AMP binding; IEA:Ensembl. / ATP binding; ISS:UniProtKB. / carbohydrate binding; IEA:Ensembl. / GDP binding; IEA:Ensembl. / identical protein binding; IPI:IntAct. / kinase activity; IEA:UniProtKB-KW. / magnesium ion binding; IEA:Ensembl. / protein homodimerization activity; ISS:UniProtKB. / ribose phosphate diphosphokinase activity; ISS:UniProtKB.	cytoplasm; IBA:GO_Central. / ribose phosphate diphosphokinase complex; IBA:GO_Central.	5 out of 5	#N/A	Evidence at protein level	reviewed
P12004	P12004	PCNA	622	829	302	416	294	1	1	1	1	1	341	239	629	288	504	1.96	1.38	9.85	1.96	4.08	6	6	12	6	9	10	10	32	12	18	Proliferating cell nuclear antigen	#N/A	ATLD2 // proliferating cell nuclear antigen, DNA polymerase delta auxiliary protein, cyclin // proliferating cell nuclear antigen	http://www.genenames.org/data/hgnc_data.php?hgnc_id=8729	HGNC:8729	261	28769	Pr_cel_nuc_antig; Pr_cel_nuc_antig_C; Pr_cel_nuc_antig_CS; Pr_cel_nuc_antig_N	http://www.ncbi.nlm.nih.gov/homologene/?term=1945	hsa: PCNA sce: POL30 dme: mus209	cell proliferation; TAS:ProtInc. / cellular response to hydrogen peroxide; IEA:Ensembl. / cellular response to UV; IDA:UniProtKB. / DNA damage response, detection of DNA damage; TAS:Reactome. / DNA damage response, signal transduction by p53 class mediator resulting in cell cycle arrest; TAS:Reactome. / epithelial cell differentiation; IEP:UniProtKB. / error-free translesion synthesis; TAS:Reacto…	chromatin binding; IDA:UniProtKB. / damaged DNA binding; IDA:UniProtKB. / dinucleotide insertion or deletion binding; IDA:BHF-UCL. / DNA polymerase binding; IPI:UniProtKB. / DNA polymerase processivity factor activity; IBA:GO_Central. / enzyme binding; IPI:BHF-UCL. / estrogen receptor binding; IEA:Ensembl. / histone acetyltransferase binding; IPI:UniProtKB. / identical protein binding; IPI:IntAct…	centrosome; IDA:MGI. / chromatin; IDA:UniProtKB. / DNA replication factor C complex; TAS:UniProtKB. / extracellular exosome; HDA:UniProtKB. / nuclear body; IDA:HPA. / nuclear chromosome, telomeric region; HDA:BHF-UCL. / nuclear replication fork; IDA:UniProtKB. / nucleoplasm; IDA:HPA. / nucleus; IDA:UniProtKB. / PCNA complex; IDA:UniProtKB. / PCNA-p21 complex; IDA:UniProtKB. / replication fork; ID…	5 out of 5	#N/A	Evidence at protein level	reviewed
P12081	P12081	HARS	#N/A	2019	533	#N/A	1163	#N/A	1	1	#N/A	1	0	52	421	0	120	0	0	1.17	0	0	0	1	10	0	3	0	1	14	0	3	Histidine--tRNA ligase, cytoplasmic	HRS	CMT2W, HRS, USH3B // histidine--tRNA ligase, cytoplasmic, HisRS, Jo-1 antigen, histidine translase // histidyl-tRNA synthetase	http://www.genenames.org/data/hgnc_data.php?hgnc_id=4816	HGNC:4816	509	57411	aa-tRNA-synth_II; Anticodon-bd; Anticodon-bd_dom_sf; His-tRNA-ligase; HisRS/HisZ; HisRS_anticodon; S15_NS1_RNA-bd; WHEP-TRS_dom	http://www.ncbi.nlm.nih.gov/homologene/?term=1592	hsa: HARS sce: HTS1 dme: Aats-his	histidyl-tRNA aminoacylation; IBA:GO_Central. / mitochondrial translation; IBA:GO_Central. / translation; NAS:UniProtKB. / tRNA aminoacylation for protein translation; TAS:Reactome.	ATP binding; IEA:UniProtKB-KW. / histidine-tRNA ligase activity; IBA:GO_Central. / identical protein binding; IPI:IntAct.	cytoplasm; IDA:WormBase. / cytosol; IDA:HPA. / mitochondrion; IBA:GO_Central.	5 out of 5	#N/A	Evidence at protein level	reviewed
P12277	P12277	CKB	287	403	94	323	190	1	1	1	1	1	609	457	1210	367	694	5.38	2.52	105.51	1.1	8.95	12	9	18	7	13	32	22	121	12	45	Creatine kinase B-type	CKBB	B-CK, BCK, CKBB, CPK-B, HEL-211, HEL-S-29 // creatine kinase B-type, brain creatine kinase, creatine kinase B chain, creatine kinase brain, creatine kinase brain-type, creatine phosphokinase B-type, epididymis luminal protein 211, epididymis secretory protein Li 29 // creatine kinase B	http://www.genenames.org/data/hgnc_data.php?hgnc_id=1991	HGNC:1991	381	42644	ATP-guanido_PTrfase; ATP-guanido_PTrfase_AS; ATP-guanido_PTrfase_cat; ATP-guanido_PTrfase_N; ATP-guanido_PTrfase_N_sf; Gln_synth/guanido_kin_cat_dom	http://www.ncbi.nlm.nih.gov/homologene/?term=37530	hsa: CKB	cellular chloride ion homeostasis; IEA:Ensembl. / cerebellum development; IEA:Ensembl. / creatine metabolic process; TAS:Reactome. / substantia nigra development; HEP:UniProtKB.	ATP binding; IEA:UniProtKB-KW. / creatine kinase activity; ISS:AgBase. / ubiquitin protein ligase binding; IPI:ParkinsonsUK-UCL.	cytosol; IDA:HPA. / dendrite; IEA:Ensembl. / extracellular exosome; HDA:UniProtKB. / extracellular space; ISS:AgBase. / myelin sheath; IEA:Ensembl. / neuronal cell body; IEA:Ensembl. / nucleus; IEA:Ensembl.	5 out of 5	#N/A	Evidence at protein level	reviewed
P13489	P13489	RNH1	#N/A	1234	455	1200	1002	#N/A	1	1	1	1	0	146	485	72	152	0	0.28	1.1	0	0.2	0	4	10	2	3	0	5	15	2	3	Ribonuclease inhibitor	PRI, RNH	RAI, RNH // ribonuclease inhibitor, placental RNase inhibitor, placental ribonuclease inhibitor, testicular tissue protein Li 164 // ribonuclease/angiogenin inhibitor 1	http://www.genenames.org/data/hgnc_data.php?hgnc_id=10074	HGNC:10074	461	49973	Leu-rich_rpt; Leu-rich_rpt_Cys-con_subtyp; LRR_dom_sf	http://www.ncbi.nlm.nih.gov/homologene/?term=2204	hsa: RNH1	mRNA catabolic process; NAS:UniProtKB. / regulation of angiogenesis; IDA:UniProtKB.	ribonuclease inhibitor activity; IDA:UniProtKB.	angiogenin-PRI complex; IPI:UniProtKB. / cytosol; IDA:HPA. / extracellular exosome; HDA:UniProtKB. / nucleoplasm; IDA:HPA.	5 out of 5	#N/A	Evidence at protein level	reviewed
P13797	P13797	PLS3	158	178	57	146	158	1	1	1	1	1	843	789	1399	650	760	2.08	1.46	6.59	0	1.46	19	16	27	15	16	30	22	58	18	25	Plastin-3	#N/A	BMND18, T-plastin // plastin-3, T fimbrin, T plastin // plastin 3	http://www.genenames.org/data/hgnc_data.php?hgnc_id=9091	HGNC:9091	630	70811	Actinin_actin-bd_CS; CH-domain; CH_dom_sf; EF-hand-dom_pair; EF_Hand_1_Ca_BS; EF_hand_dom; Fimbrin/Plastin; PLS3	http://www.ncbi.nlm.nih.gov/homologene/?term=128200	hsa: PLS3	actin filament bundle assembly; IBA:GO_Central. / actin filament network formation; IBA:GO_Central. / bone development; IMP:UniProtKB.	actin filament binding; IBA:GO_Central. / calcium ion binding; IEA:InterPro.	actin filament; IBA:GO_Central. / actin filament bundle; IBA:GO_Central. / cytoplasm; IBA:GO_Central. / cytosol; IDA:HPA. / plasma membrane; IDA:HPA.	5 out of 5	#N/A	Evidence at protein level	reviewed
P13804	P13804	ETFA	591	205	310	1008	368	1	1	1	1	1	357	714	619	99	435	1.68	3.58	3.19	0	1.93	7	13	11	3	8	12	23	20	3	14	Electron transfer flavoprotein subunit alpha, mitochondrial	#N/A	EMA, GA2, MADD // electron transfer flavoprotein subunit alpha, mitochondrial, alpha-ETF, electron transfer flavoprotein alpha subunit, electron transfer flavoprotein, alpha polypeptide, epididymis secretory sperm binding protein, glutaric aciduria II // electron transfer flavoprotein subunit alpha	http://www.genenames.org/data/hgnc_data.php?hgnc_id=3481	HGNC:3481	333	35080	DHS-like_NAD/FAD-binding_dom; ETF_a/b_N; ETF_a/FixB; ETF_alpha_N; ETF_asu_C; ETF_asu_C_CS; Rossmann-like_a/b/a_fold	http://www.ncbi.nlm.nih.gov/homologene/?term=100	hsa: ETFA sce: AIM45 dme: wal	fatty acid beta-oxidation using acyl-CoA dehydrogenase; IDA:UniProtKB.	electron transfer activity; IDA:UniProtKB. / flavin adenine dinucleotide binding; IDA:UniProtKB. / oxidoreductase activity; IDA:UniProtKB.	mitochondrial matrix; TAS:Reactome. / mitochondrion; IDA:HPA.	5 out of 5	#N/A	Evidence at protein level	reviewed
P13861	P13861	PRKAR2A	935	594	563	#N/A	745	1	1	1	#N/A	1	211	336	403	0	224	0.52	0.63	1.15	0	0.42	4	7	7	0	5	9	9	12	0	8	cAMP-dependent protein kinase type II-alpha regulatory subunit	PKR2, PRKAR2	PKR2, PRKAR2 // cAMP-dependent protein kinase type II-alpha regulatory subunit, cAMP-dependent protein kinase regulatory subunit RII alpha, protein kinase A, RII-alpha subunit, protein kinase, cAMP-dependent, regulatory subunit type II alpha // protein kinase cAMP-dependent type II regulatory subunit alpha	http://www.genenames.org/data/hgnc_data.php?hgnc_id=9391	HGNC:9391	404	45518	cAMP_dep_PK_reg_su; cAMP_dep_PK_reg_su_I/II_a/b; cNMP-bd-like; cNMP-bd_CS; cNMP-bd_dom; RmlC-like_jellyroll	http://www.ncbi.nlm.nih.gov/homologene/?term=3064	hsa: PRKAR2A sce: BCY1 dme: Pka-R2	activation of protein kinase A activity; TAS:Reactome. / blood coagulation; TAS:Reactome. / cellular response to glucagon stimulus; TAS:Reactome. / cGMP-mediated signaling; IBA:GO_Central. / intracellular signal transduction; TAS:ProtInc. / negative regulation of cAMP-dependent protein kinase activity; IDA:BHF-UCL. / renal water homeostasis; TAS:Reactome.	3',5'-cyclic-GMP phosphodiesterase activity; IBA:GO_Central. / cAMP binding; IEA:UniProtKB-KW. / cAMP-dependent protein kinase inhibitor activity; IDA:BHF-UCL. / cAMP-dependent protein kinase regulator activity; IDA:BHF-UCL. / protein domain specific binding; IPI:UniProtKB. / protein kinase A catalytic subunit binding; IPI:UniProtKB. / ubiquitin protein ligase binding; IDA:UniProtKB.	cAMP-dependent protein kinase complex; IDA:UniProtKB. / centrosome; IDA:UniProtKB. / ciliary base; TAS:Reactome. / cytoplasm; IDA:UniProtKB. / cytosol; IBA:GO_Central. / extracellular exosome; HDA:UniProtKB. / focal adhesion; HDA:UniProtKB. / membrane; HDA:UniProtKB. / nucleotide-activated protein kinase complex; IDA:BHF-UCL. / plasma membrane; IDA:UniProtKB. / plasma membrane raft; IDA:UniProtKB…	5 out of 5	#N/A	Evidence at protein level	reviewed
P13995	P13995	MTHFD2	1815	1761	895	#N/A	840	1	1	1	#N/A	1	73	75	268	0	194	0.09	0.18	1.12	0	0.65	2	2	5	0	5	2	2	9	0	7	Bifunctional methylenetetrahydrofolate dehydrogenase/cyclohydrolase, mitochondrial	NMDMC	NMDMC // bifunctional methylenetetrahydrofolate dehydrogenase/cyclohydrolase, mitochondrial, NAD-dependent methylene tetrahydrofolate dehydrogenase cyclohydrolase // methylenetetrahydrofolate dehydrogenase (NADP+ dependent) 2, methenyltetrahydrofolate cyclohydrolase	http://www.genenames.org/data/hgnc_data.php?hgnc_id=7434	HGNC:7434	350	37895	NAD(P)-bd_dom_sf; THF_DH/CycHdrlase; THF_DH/CycHdrlase_cat_dom; THF_DH/CycHdrlase_CS; THF_DH/CycHdrlase_NAD-bd_dom	http://www.ncbi.nlm.nih.gov/homologene/?term=21321	hsa: MTHFD2 dme: Nmdmc	folic acid metabolic process; TAS:Reactome. / tetrahydrofolate interconversion; IBA:GO_Central. / tetrahydrofolate metabolic process; IDA:UniProtKB.	magnesium ion binding; IDA:UniProtKB. / methenyltetrahydrofolate cyclohydrolase activity; ISS:UniProtKB. / methylenetetrahydrofolate dehydrogenase (NAD+) activity; IDA:UniProtKB. / methylenetetrahydrofolate dehydrogenase (NADP+) activity; IDA:UniProtKB. / phosphate ion binding; IDA:UniProtKB.	extracellular space; HDA:UniProtKB. / mitochondrial matrix; TAS:Reactome. / mitochondrion; ISS:UniProtKB.	5 out of 5	#N/A	Evidence at protein level	reviewed
P14174	P14174	MIF	1747	1849	1414	977	1327	1	1	1	1	1	79	67	135	103	93	0.61	0.61	7.64	0.61	1.05	2	2	3	2	2	3	2	11	3	4	Macrophage migration inhibitory factor	GLIF, MMIF	GIF, GLIF, MMIF // macrophage migration inhibitory factor, L-dopachrome isomerase, L-dopachrome tautomerase, epididymis secretory sperm binding protein, macrophage migration inhibitory factor (glycosylation-inhibiting factor), phenylpyruvate tautomerase // macrophage migration inhibitory factor	http://www.genenames.org/data/hgnc_data.php?hgnc_id=7097	HGNC:7097	115	12476	Macrophage_inhib_fac; Macrophage_inhib_fac_CS; Tautomerase/MIF_sf	http://www.ncbi.nlm.nih.gov/homologene/?term=55655	hsa: MIF	carboxylic acid metabolic process; IDA:BHF-UCL. / cell aging; IEA:Ensembl. / cell proliferation; IDA:UniProtKB. / cell surface receptor signaling pathway; IDA:UniProtKB. / DNA damage response, signal transduction by p53 class mediator; IEA:Ensembl. / inflammatory response; IEA:UniProtKB-KW. / innate immune response; IEA:UniProtKB-KW. / interleukin-12-mediated signaling pathway; TAS:Reactome. / le…	chemoattractant activity; IDA:BHF-UCL. / cytokine activity; IDA:UniProtKB. / cytokine receptor binding; IDA:BHF-UCL. / dopachrome isomerase activity; IDA:UniProtKB. / identical protein binding; IPI:IntAct. / phenylpyruvate tautomerase activity; IDA:BHF-UCL. / protease binding; IEA:Ensembl. / signaling receptor binding; IPI:BHF-UCL.	cell surface; IDA:BHF-UCL. / cytosol; IDA:HPA. / extracellular exosome; HDA:UniProtKB. / extracellular region; IDA:UniProtKB. / extracellular space; IDA:BHF-UCL. / ficolin-1-rich granule lumen; TAS:Reactome. / myelin sheath; IEA:Ensembl. / nucleoplasm; IDA:HPA. / secretory granule lumen; TAS:Reactome. / vesicle; HDA:UniProtKB.	5 out of 5	#N/A	Evidence at protein level	reviewed
P15121	P15121	AKR1B1	#N/A	#N/A	501	#N/A	1325	#N/A	#N/A	1	#N/A	1	0	0	444	0	94	0	0	3.44	0	0	0	0	11	0	3	0	0	21	0	3	Aldose reductase	ALDR1	ADR, ALDR1, ALR2, AR // aldose reductase, Lii5-2 CTCL tumor antigen, aldehyde reductase 1, aldo-keto reductase family 1 member B1, low Km aldose reductase // aldo-keto reductase family 1 member B	http://www.genenames.org/data/hgnc_data.php?hgnc_id=381	HGNC:381	316	35853	Aldo/ket_reductase_CS; Aldo/keto_reductase; NADP_OxRdtase_dom; NADP_OxRdtase_dom_sf	http://www.ncbi.nlm.nih.gov/homologene/?term=133743	hsa: AKR1B1	C21-steroid hormone biosynthetic process; TAS:Reactome. / carbohydrate metabolic process; TAS:ProtInc. / cellular hyperosmotic salinity response; IDA:UniProtKB. / cellular response to methylglyoxal; IEA:Ensembl. / cellular response to peptide; IEA:Ensembl. / daunorubicin metabolic process; IMP:UniProtKB. / doxorubicin metabolic process; IMP:UniProtKB. / fructose biosynthetic process; TAS:Reactome…	alcohol dehydrogenase (NADP+) activity; IBA:GO_Central. / alditol:NADP+ 1-oxidoreductase activity; IDA:UniProtKB. / electron transfer activity; TAS:UniProtKB. / glyceraldehyde oxidoreductase activity; IDA:UniProtKB. / oxidoreductase activity; IBA:GO_Central.	cytosol; IDA:HPA. / extracellular exosome; HDA:UniProtKB. / extracellular space; TAS:ProtInc. / mast cell granule; IEA:Ensembl. / nucleoplasm; IDA:HPA. / paranodal junction; IEA:Ensembl. / perinuclear region of cytoplasm; IEA:Ensembl. / plasma membrane bounded cell projection cytoplasm; IEA:Ensembl. / Schmidt-Lanterman incisure; IEA:Ensembl. / Schwann cell microvillus; IEA:Ensembl.	5 out of 5	#N/A	Evidence at protein level	reviewed
P15927	P15927	RPA2	#N/A	1231	830	#N/A	1061	#N/A	1	1	#N/A	1	0	147	289	0	139	0	0.71	4.02	0	0.91	0	4	6	0	4	0	5	17	0	6	Replication protein A 32 kDa subunit	REPA2, RPA32, RPA34	REPA2, RP-A p32, RP-A p34, RPA32 // replication protein A 32 kDa subunit, RF-A protein 2, replication factor A protein 2, replication protein A 34 kDa subunit // replication protein A2	http://www.genenames.org/data/hgnc_data.php?hgnc_id=10290	HGNC:10290	270	29247	NA-bd_OB-fold; RFA2-like; Rfa2/RPA32; RPA_C; WH-like_DNA-bd_sf; WH_DNA-bd_sf	http://www.ncbi.nlm.nih.gov/homologene/?term=37712	hsa: RPA2 sce: RFA2 dme: RPA2	base-excision repair; IDA:UniProtKB. / DNA damage response, detection of DNA damage; TAS:Reactome. / DNA replication; IDA:UniProtKB. / DNA topological change; IBA:GO_Central. / DNA unwinding involved in DNA replication; IBA:GO_Central. / double-strand break repair via homologous recombination; IMP:UniProtKB. / error-free translesion synthesis; TAS:Reactome. / error-prone translesion synthesis; TA…	damaged DNA binding; IDA:UniProtKB. / double-stranded DNA binding; IBA:GO_Central. / enzyme binding; IPI:UniProtKB. / G-rich strand telomeric DNA binding; IDA:BHF-UCL. / protein N-terminus binding; IEA:Ensembl. / protein phosphatase binding; IPI:UniProtKB. / sequence-specific DNA binding; IBA:GO_Central. / single-stranded DNA binding; IDA:UniProtKB. / ubiquitin protein ligase binding; IPI:UniProt…	chromatin; IDA:CACAO. / chromosome, telomeric region; IBA:GO_Central. / condensed nuclear chromosome; IBA:GO_Central. / DNA replication factor A complex; IDA:UniProtKB. / nuclear body; IDA:HPA. / nuclear chromosome, telomeric region; HDA:BHF-UCL. / nucleoplasm; IDA:HPA. / nucleus; IDA:UniProtKB. / PML body; IDA:UniProtKB. / site of double-strand break; IBA:GO_Central.	5 out of 5	#N/A	Evidence at protein level	reviewed
P16152	P16152	CBR1	559	955	357	1384	790	1	1	1	1	1	378	202	569	51	210	1.53	0.67	4.76	0	0.67	8	4	10	1	5	9	7	20	1	5	Carbonyl reductase [NADPH] 1	CBR, CRN, SDR21C1	CBR, SDR21C1, hCBR1 // carbonyl reductase [NADPH] 1, 15-hydroxyprostaglandin dehydrogenase, NADPH-dependent carbonyl reductase 1, carbonyl reductase (NADPH) 1, epididymis secretory sperm binding protein, prostaglandin 9-ketoreductase, prostaglandin-E(2) 9-reductase, short chain dehydrogenase/reductase family 21C member 1 // carbonyl reductase 1	http://www.genenames.org/data/hgnc_data.php?hgnc_id=1548	HGNC:1548	277	30375	NAD(P)-bd_dom_sf; Sc_DH/Rdtase_CS; SDR_fam	http://www.ncbi.nlm.nih.gov/homologene/?term=37524	hsa: CBR1	cyclooxygenase pathway; TAS:Reactome. / drug metabolic process; IDA:UniProtKB. / epithelial cell differentiation; IEP:UniProtKB. / oxidation-reduction process; IDA:UniProtKB. / vitamin K metabolic process; IDA:UniProtKB.	15-hydroxyprostaglandin dehydrogenase (NADP+) activity; IEA:UniProtKB-EC. / carbonyl reductase (NADPH) activity; IDA:UniProtKB. / oxidoreductase activity, acting on NAD(P)H, quinone or similar compound as acceptor; IDA:UniProtKB. / prostaglandin-E2 9-reductase activity; TAS:Reactome.	cytosol; TAS:Reactome. / extracellular exosome; HDA:UniProtKB. / extracellular vesicle; HDA:UniProtKB.	5 out of 5	#N/A	Evidence at protein level	reviewed
P17066	P17066	HSPA6	#N/A	17	16	#N/A	#N/A	#N/A	3	4	#N/A	#N/A	0	1107	1060	0	0	0	2.21	2.21	0	0	0	21	20	0	0	0	52	40	0	0	Heat shock 70 kDa protein 6	HSP70B'	HSP70B' // heat shock 70 kDa protein 6, epididymis secretory sperm binding protein, heat shock 70 kDa protein B', heat shock 70kD protein 6 (HSP70B'), heat shock 70kDa protein 6 (HSP70B') // heat shock protein family A (Hsp70) member 6	http://www.genenames.org/data/hgnc_data.php?hgnc_id=5239	HGNC:5239	643	71028	Heat_shock_70_CS; HSP70_C_sf; HSP70_peptide-bd_sf; Hsp_70_fam	http://www.ncbi.nlm.nih.gov/homologene/?term=105648	hsa: HSPA6	cellular response to heat; IDA:UniProtKB. / cellular response to unfolded protein; IBA:GO_Central. / chaperone cofactor-dependent protein refolding; IBA:GO_Central. / neutrophil degranulation; TAS:Reactome. / protein refolding; IDA:UniProtKB. / response to unfolded protein; IBA:GO_Central.	ATP binding; IBA:GO_Central. / ATPase activity; IBA:GO_Central. / ATPase activity, coupled; IDA:UniProtKB. / enzyme binding; IPI:BHF-UCL. / heat shock protein binding; IPI:UniProtKB. / misfolded protein binding; IBA:GO_Central. / protein binding involved in protein folding; IBA:GO_Central. / unfolded protein binding; IDA:UniProtKB.	blood microparticle; HDA:UniProtKB. / centriole; IDA:UniProtKB. / cytoplasm; IDA:UniProtKB. / cytosol; IDA:UniProtKB. / extracellular exosome; HDA:UniProtKB. / extracellular region; TAS:Reactome. / ficolin-1-rich granule lumen; TAS:Reactome. / nucleus; IBA:GO_Central. / protein-containing complex; IBA:GO_Central. / secretory granule lumen; TAS:Reactome.	5 out of 5	#N/A	Evidence at protein level	reviewed
P18669	P18669	PGAM1	712	1072	388	1058	645	1	1	1	1	1	297	177	544	92	266	1.4	0.55	7.88	0.39	1.15	7	4	11	2	6	9	4	23	3	8	Phosphoglycerate mutase 1	PGAMA	HEL-S-35, PGAM-B, PGAMA // phosphoglycerate mutase 1, BPG-dependent PGAM 1, epididymis secretory protein Li 35, phosphoglycerate mutase 1 (brain), phosphoglycerate mutase A, nonmuscle form, phosphoglycerate mutase isozyme B // phosphoglycerate mutase 1	http://www.genenames.org/data/hgnc_data.php?hgnc_id=8888	HGNC:8888	254	28804	His_Pase_superF_clade-1; His_PPase_superfam; PG/BPGM_mutase_AS; Phosphogly_mut1	http://www.ncbi.nlm.nih.gov/homologene/?term=37647	hsa: PGAM1 dme: Pglym78	canonical glycolysis; TAS:Reactome. / gluconeogenesis; TAS:Reactome. / glycolytic process; IDA:UniProtKB. / neutrophil degranulation; TAS:Reactome. / regulation of glycolytic process; IDA:UniProtKB. / regulation of pentose-phosphate shunt; IDA:UniProtKB. / respiratory burst; IDA:UniProtKB.	bisphosphoglycerate mutase activity; IEA:UniProtKB-EC. / hydrolase activity; IEA:UniProtKB-KW. / phosphoglycerate mutase activity; IDA:UniProtKB. / protein kinase binding; IPI:UniProtKB.	cytoplasm; IDA:UniProtKB. / cytosol; IDA:UniProtKB. / extracellular exosome; HDA:UniProtKB. / extracellular region; TAS:Reactome. / ficolin-1-rich granule lumen; TAS:Reactome. / membrane; HDA:UniProtKB. / secretory granule lumen; TAS:Reactome.	5 out of 5	#N/A	Evidence at protein level	reviewed
P18754	P18754	RCC1	190	194	203	271	135	1	1	1	1	1	779	751	825	415	840	4.78	4.78	6.14	1.02	4.02	14	13	12	8	14	36	34	39	12	31	Regulator of chromosome condensation	CHC1	CHC1, RCC1-I, SNHG3-RCC1 // regulator of chromosome condensation, SNHG3-RCC1 readthrough, cell cycle regulatory protein, guanine nucleotide-releasing protein // regulator of chromosome condensation 1	http://www.genenames.org/data/hgnc_data.php?hgnc_id=1913	HGNC:1913	421	44969	RCC1/BLIP-II; Reg_chr_condens	http://www.ncbi.nlm.nih.gov/homologene/?term=55567	hsa: RCC1 sce: SRM1 dme: Bj1	cell division; IEA:UniProtKB-KW. / chromosome segregation; IMP:UniProtKB. / G1/S transition of mitotic cell cycle; IMP:UniProtKB. / mitotic spindle organization; IDA:UniProtKB. / protein heterotetramerization; IDA:CAFA. / regulation of mitotic nuclear division; IDA:UniProtKB. / spindle assembly; IMP:UniProtKB. / viral process; TAS:Reactome.	chromatin binding; IDA:UniProtKB. / histone binding; IDA:UniProtKB. / nucleosomal DNA binding; IDA:UniProtKB. / nucleosome binding; IMP:CAFA. / protein heterodimerization activity; IPI:CAFA. / Ran GTPase binding; IDA:CAFA. / Ran guanyl-nucleotide exchange factor activity; IDA:UniProtKB. / sulfate binding; IDA:CAFA.	chromatin; IDA:UniProtKB. / condensed nuclear chromosome; IDA:UniProtKB. / cytoplasm; IDA:UniProtKB. / nuclear chromatin; IDA:UniProtKB. / nuclear membrane; IDA:HPA. / nucleoplasm; IDA:HPA. / nucleus; IDA:UniProtKB. / protein-containing complex; IDA:CAFA.	5 out of 5	#N/A	Evidence at protein level	reviewed
P20700	P20700	LMNB1	858	653	78	511	221	1	1	1	1	1	237	307	1306	238	623	0	0.47	4.94	0.47	0.87	4	6	22	5	11	6	8	45	8	15	Lamin-B1	LMN2, LMNB	ADLD, LMN, LMN2, LMNB // lamin-B1 // lamin B1	http://www.genenames.org/data/hgnc_data.php?hgnc_id=6637	HGNC:6637	586	66408	IF; IF_conserved; IF_rod_dom; Lamin_tail_dom; Lamin_tail_dom_sf	http://www.ncbi.nlm.nih.gov/homologene/?term=55912	hsa: LMNB1	interleukin-12-mediated signaling pathway; TAS:Reactome.	phospholipase binding; IEA:Ensembl. / sequence-specific double-stranded DNA binding; IEA:Ensembl. / structural molecule activity; TAS:ProtInc.	lamin filament; TAS:ProtInc. / membrane; HDA:UniProtKB. / nuclear envelope; TAS:Reactome. / nuclear inner membrane; IEA:UniProtKB-SubCell. / nuclear matrix; IEA:Ensembl. / nuclear membrane; IDA:HPA. / nucleoplasm; TAS:Reactome. / nucleus; IDA:CAFA.	5 out of 5	#N/A	Evidence at protein level	reviewed
P21266	P21266	GSTM3	#N/A	1816	555	#N/A	1328	#N/A	1	1	#N/A	1	0	71	407	0	93	0	0.26	1.54	0	0.12	0	2	9	0	2	0	2	11	0	2	Glutathione S-transferase Mu 3	GST5	GST5, GSTB, GSTM3-3, GTM3 // glutathione S-transferase Mu 3, GST class-mu 3, S-(hydroxyalkyl)glutathione lyase M3, brain GST, brain type mu-glutathione S-transferase, epididymis secretory sperm binding protein, glutathione S-alkyltransferase M3, glutathione S-aralkyltransferase M3, glutathione S-aryltransferase M3, glutathione S-transferase M3 (brain), glutathione S-transferase mu 3 (brain), glut…	http://www.genenames.org/data/hgnc_data.php?hgnc_id=4635	HGNC:4635	225	26560	Glutathione-S-Trfase_C-like; Glutathione-S-Trfase_C_sf; Glutathione_S-Trfase; Glutathione_S-Trfase_N; GST_C; GST_mu; Thioredoxin-like_sf	http://www.ncbi.nlm.nih.gov/homologene/?term=658	hsa: GSTM3	cellular detoxification of nitrogen compound; IDA:BHF-UCL. / establishment of blood-nerve barrier; TAS:ProtInc. / glutathione derivative biosynthetic process; TAS:Reactome. / glutathione metabolic process; IDA:UniProtKB. / nitrobenzene metabolic process; IDA:BHF-UCL. / response to estrogen; IEP:UniProtKB. / xenobiotic catabolic process; IDA:BHF-UCL.	enzyme binding; IPI:BHF-UCL. / glutathione binding; IDA:BHF-UCL. / glutathione transferase activity; IDA:UniProtKB. / identical protein binding; IPI:IntAct. / protein homodimerization activity; IDA:MGI.	cytoplasm; IDA:BHF-UCL. / cytosol; IDA:HPA. / extracellular exosome; HDA:UniProtKB. / intercellular bridge; IDA:HPA. / nucleus; HDA:UniProtKB. / sperm fibrous sheath; IEA:Ensembl.	5 out of 5	#N/A	Evidence at protein level	reviewed
P21796	P21796	VDAC1	481	293	272	417	335	1	1	1	1	1	421	579	681	287	462	2.78	2.41	3.64	1.05	1.78	8	10	10	6	9	22	20	35	10	12	Voltage-dependent anion-selective channel protein 1	VDAC	PORIN, VDAC-1 // voltage-dependent anion-selective channel protein 1, outer mitochondrial membrane protein porin 1, plasmalemmal porin, porin 31HL, porin 31HM, sperm binding protein 1a // voltage dependent anion channel 1	http://www.genenames.org/data/hgnc_data.php?hgnc_id=12669	HGNC:12669	283	30773	Porin_dom_sf; Porin_Euk; Porin_Euk/Tom40; VDAC1	http://www.ncbi.nlm.nih.gov/homologene/?term=107244	hsa: VDAC1	anion transport; IDA:UniProtKB. / apoptotic process; IDA:UniProtKB. / epithelial cell differentiation; IEP:UniProtKB. / macroautophagy; TAS:Reactome. / pyruvate metabolic process; TAS:Reactome. / regulation of autophagy of mitochondrion; NAS:ParkinsonsUK-UCL. / viral process; IEA:UniProtKB-KW.	identical protein binding; IPI:IntAct. / ion channel binding; IPI:UniProtKB. / porin activity; IEA:UniProtKB-KW. / protein kinase binding; IPI:ParkinsonsUK-UCL. / voltage-gated anion channel activity; IDA:UniProtKB.	extracellular exosome; HDA:UniProtKB. / membrane; ISS:UniProtKB. / membrane raft; IEA:UniProtKB-SubCell. / mitochondrial nucleoid; IDA:BHF-UCL. / mitochondrial outer membrane; IDA:UniProtKB. / mitochondrial permeability transition pore complex; IDA:UniProtKB. / mitochondrion; HDA:UniProtKB. / nucleus; HDA:UniProtKB. / plasma membrane; IDA:UniProtKB. / pore complex; TAS:HGNC.	5 out of 5	#N/A	Evidence at protein level	reviewed
P22102	P22102	GART	46	34	26	43	33	1	1	1	1	1	1627	1595	1780	1126	1655	3.65	3.02	4.09	1.36	3.52	31	31	34	23	34	67	56	70	31	66	Trifunctional purine biosynthetic protein adenosine-3	PGFT, PRGS	AIRS, GARS, GARTF, PAIS, PGFT, PRGS // trifunctional purine biosynthetic protein adenosine-3, GAR transformylase, GARS-AIRS-GART, glycinamide ribonucleotide formyltransferase, glycinamide ribonucleotide synthetase-aminoimidazole ribonucleotide synthetase-glycinamide ribonucleotide transformylase // phosphoribosylglycinamide formyltransferase, phosphoribosylglycinamide synthetase, phosphoribosylam…	http://www.genenames.org/data/hgnc_data.php?hgnc_id=4163	HGNC:4163	1010	107767	ATP-grasp; ATP_grasp_subdomain_1; Formyl_transf_N; Formyl_transf_N_sf; GART; GART_AS; PreATP-grasp_dom_sf; PRibGlycinamid_synth_ATP-grasp; PRibGlycinamide_synth; PRibGlycinamide_synth_C-dom; PRibGlycinamide_synth_C_sf; PRibGlycinamide_synth_CS; PRibGlycinamide_synth_N; PurM-like_C_dom; PurM-like_C_sf; PurM-like_N; PurM-like_N_sf; PurM_cligase; Rudment_hybrid_motif	http://www.ncbi.nlm.nih.gov/homologene/?term=637	hsa: GART sce: ADE5,7 dme: ade3	'de novo' IMP biosynthetic process; IEA:UniProtKB-UniPathway. / adenine biosynthetic process; IBA:GO_Central. / brainstem development; IEA:Ensembl. / cerebellum development; IEA:Ensembl. / cerebral cortex development; IEA:Ensembl. / glycine metabolic process; IEA:Ensembl. / purine nucleotide biosynthetic process; IBA:GO_Central. / purine ribonucleoside monophosphate biosynthetic process; TAS:Reac…	ATP binding; IEA:UniProtKB-KW. / metal ion binding; IEA:UniProtKB-KW. / phosphoribosylamine-glycine ligase activity; IBA:GO_Central. / phosphoribosylformylglycinamidine cyclo-ligase activity; IBA:GO_Central. / phosphoribosylglycinamide formyltransferase activity; TAS:Reactome.	cytosol; IBA:GO_Central. / extracellular exosome; HDA:UniProtKB.	5 out of 5	#N/A	Evidence at protein level	reviewed
P23526	P23526	AHCY	711	837	246	617	333	1	1	1	1	1	297	234	721	198	466	0.59	0.39	3.57	0.39	1.52	5	4	14	5	10	11	9	36	5	19	Adenosylhomocysteinase	SAHH	SAHH, adoHcyase // adenosylhomocysteinase, S-adenosyl-L-homocysteine hydrolase, S-adenosylhomocysteine hydrolase, epididymis secretory sperm binding protein // adenosylhomocysteinase	http://www.genenames.org/data/hgnc_data.php?hgnc_id=343	HGNC:343	432	47716	Adenosylhomocysteinase; Adenosylhomocysteinase-like; Ado_hCys_hydrolase_NAD-bd; NAD(P)-bd_dom_sf; S-Ado-L-homoCys_hydrolase_CS	http://www.ncbi.nlm.nih.gov/homologene/?term=554	hsa: AHCY sce: SAH1 dme: Ahcy13	chronic inflammatory response to antigenic stimulus; IEA:Ensembl. / circadian sleep/wake cycle; IEA:Ensembl. / methylation; TAS:Reactome. / one-carbon metabolic process; IEA:UniProtKB-KW. / response to hypoxia; IEA:Ensembl. / response to nutrient; IEA:Ensembl. / S-adenosylhomocysteine catabolic process; IEA:Ensembl. / S-adenosylmethionine cycle; IBA:GO_Central. / sulfur amino acid metabolic proce…	adenosylhomocysteinase activity; IBA:GO_Central. / adenyl nucleotide binding; IEA:Ensembl. / identical protein binding; IEA:Ensembl. / NAD binding; IEA:Ensembl.	cytosol; IDA:HPA. / extracellular exosome; HDA:UniProtKB. / melanosome; IEA:UniProtKB-SubCell. / neuron projection; IEA:Ensembl. / nucleus; IEA:Ensembl.	5 out of 5	#N/A	Evidence at protein level	reviewed
P24534	P24534	EEF1B2	913	854	892	641	724	1	1	1	1	1	217	229	268	190	231	1.13	0.66	3.54	0.46	0.88	4	4	5	3	4	8	5	17	4	7	Elongation factor 1-beta	EEF1B, EF1B	EEF1B, EEF1B1, EF1B // elongation factor 1-beta, EF-1-beta, eukaryotic translation elongation factor 1 beta 1 // eukaryotic translation elongation factor 1 beta 2	http://www.genenames.org/data/hgnc_data.php?hgnc_id=3208	HGNC:3208	225	24764	eEF-1beta-like_sf; EF-1_beta_acid_region_euk; EF1B_bsu/dsu_GNE; Glutathione-S-Trfase_C_sf; Transl_elong_EF1B/ribosomal_S6; Transl_elong_EF1B_B/D_CS	http://www.ncbi.nlm.nih.gov/homologene/?term=1480	hsa: EEF1B2 sce: EFB1 dme: Ef1beta	response to ethanol; IEA:Ensembl. / translational elongation; TAS:Reactome.	translation elongation factor activity; NAS:UniProtKB.	cytoplasm; IDA:UniProtKB. / cytosol; TAS:Reactome. / eukaryotic translation elongation factor 1 complex; NAS:UniProtKB.	5 out of 5	#N/A	Evidence at protein level	reviewed
P24666	P24666	ACP1	635	737	653	1042	766	1	1	1	1	1	335	269	353	94	218	0	0	2.22	0	0	5	5	7	2	3	6	5	7	2	5	Low molecular weight phosphotyrosine protein phosphatase	F, A, Alpha, LMPTP-A, HCPTP-A	HAAP, LMW-PTP, LMWPTP // low molecular weight phosphotyrosine protein phosphatase, LMW-PTPase, acid phosphatase 1, soluble, acid phosphatase of erythrocyte, adipocyte acid phosphatase, cytoplasmic phosphotyrosyl protein phosphatase, low molecular weight cytosolic acid phosphatase, protein tyrosine phosphatase, red cell acid phosphatase 1, testicular secretory protein Li 37 // acid phosphatase 1	http://www.genenames.org/data/hgnc_data.php?hgnc_id=122	HGNC:122	158	18042	Ptyr_pPase; Ptyr_pPase_sf; Tyr_Pase_low_mol_wt_mml; Tyr_phospatase_low_mol_wt	http://www.ncbi.nlm.nih.gov/homologene/?term=38274	hsa: ACP1 dme: primo-1	#N/A	acid phosphatase activity; TAS:ProtInc. / non-membrane spanning protein tyrosine phosphatase activity; IEA:InterPro. / protein tyrosine phosphatase activity; IBA:GO_Central.	cytoplasm; IDA:UniProtKB. / cytoplasmic side of plasma membrane; IDA:UniProtKB. / extracellular exosome; HDA:UniProtKB.	5 out of 5	#N/A	Evidence at protein level	reviewed
P24752	P24752	ACAT1	343	257	216	221	315	1	1	1	1	1	544	625	781	482	483	2.53	3.06	5.18	1.67	1.86	11	12	13	10	10	25	26	36	17	20	Acetyl-CoA acetyltransferase, mitochondrial	ACAT, MAT	ACAT, MAT, T2, THIL // acetyl-CoA acetyltransferase, mitochondrial, acetoacetyl Coenzyme A thiolase, acetoacetyl-CoA thiolase, acetyl-Coenzyme A acetyltransferase 1, mitochondrial acetoacetyl-CoA thiolase, testicular tissue protein Li 198 // acetyl-CoA acetyltransferase 1	http://www.genenames.org/data/hgnc_data.php?hgnc_id=93	HGNC:93	427	45200	Thiolase; Thiolase-like; Thiolase_acyl_enz_int_AS; Thiolase_AS; Thiolase_C; Thiolase_CS; Thiolase_N	http://www.ncbi.nlm.nih.gov/homologene/?term=6	hsa: ACAT1 sce: ERG10 dme: CG10932	acetyl-CoA biosynthetic process; IDA:BHF-UCL. / acetyl-CoA catabolic process; IDA:BHF-UCL. / adipose tissue development; IEA:Ensembl. / brain development; IEA:Ensembl. / branched-chain amino acid catabolic process; TAS:Reactome. / coenzyme A biosynthetic process; IDA:BHF-UCL. / coenzyme A metabolic process; IDA:BHF-UCL. / fatty acid beta-oxidation; IBA:GO_Central. / isoleucine catabolic process; …	acetyl-CoA C-acetyltransferase activity; IDA:BHF-UCL. / acetyl-CoA C-acyltransferase activity; IBA:GO_Central. / carbon-carbon lyase activity; IDA:BHF-UCL. / coenzyme binding; IEA:Ensembl. / enzyme binding; IEA:Ensembl. / ligase activity, forming carbon-carbon bonds; IDA:BHF-UCL. / metal ion binding; IEA:UniProtKB-KW. / protein homodimerization activity; IEA:Ensembl.	extracellular exosome; HDA:UniProtKB. / mitochondrial matrix; TAS:Reactome. / mitochondrion; IDA:HPA.	5 out of 5	#N/A	Evidence at protein level	reviewed
P26641	P26641	EEF1G	132	120	128	117	113	1	1	1	1	1	927	959	1039	732	923	10.11	15.25	19.93	3.87	8.79	18	18	19	16	18	62	69	86	41	60	Elongation factor 1-gamma	EF1G	EF1G, GIG35 // elongation factor 1-gamma, EF-1-gamma, PRO1608, eEF-1B gamma, pancreatic tumor-related protein, translation elongation factor eEF-1 gamma chain // eukaryotic translation elongation factor 1 gamma	http://www.genenames.org/data/hgnc_data.php?hgnc_id=3213	HGNC:3213	437	50119	EF1B_G_C; EF1B_G_C_sf; Glutathione-S-Trfase_C-like; Glutathione-S-Trfase_C_sf; Glutathione_S-Trfase; Glutathione_S-Trfase_N; GST_C; Thioredoxin-like_sf	http://www.ncbi.nlm.nih.gov/homologene/?term=20363	hsa: EEF1G dme: Ef1gamma	response to virus; IEP:UniProtKB. / translational elongation; IBA:GO_Central.	cadherin binding; HDA:BHF-UCL. / translation elongation factor activity; IEA:UniProtKB-KW.	cytoplasm; IDA:UniProtKB. / cytosol; TAS:Reactome. / extracellular exosome; HDA:UniProtKB. / membrane; HDA:UniProtKB. / nucleus; HDA:UniProtKB.	5 out of 5	#N/A	Evidence at protein level	reviewed
P27348	P27348	YWHAQ	417	356	140	264	256	2	2	4	3	3	414	444	633	352	471	2.43	2.43	6.52	2.07	4.37	7	8	11	8	9	14	13	29	12	15	14-3-3 protein theta	#N/A	14-3-3, 1C5, HS1 // 14-3-3 protein theta, 14-3-3 protein T-cell, 14-3-3 protein tau, 14-3-3 theta, protein, theta, tyrosine 3-monooxygenase/tryptophan 5-monooxygenase activation protein, theta polypeptide // tyrosine 3-monooxygenase/tryptophan 5-monooxygenase activation protein theta	http://www.genenames.org/data/hgnc_data.php?hgnc_id=12854	HGNC:12854	245	27764	14-3-3; 14-3-3_CS; 14-3-3_dom_sf; 14-3-3_domain	http://www.ncbi.nlm.nih.gov/homologene/?term=105677	hsa: YWHAQ	membrane organization; TAS:Reactome. / negative regulation of ion transmembrane transport; IEA:Ensembl. / negative regulation of transcription, DNA-templated; IDA:BHF-UCL. / positive regulation of protein insertion into mitochondrial membrane involved in apoptotic signaling pathway; TAS:Reactome. / substantia nigra development; HEP:UniProtKB.	14-3-3 protein binding; IEA:Ensembl. / identical protein binding; IPI:IntAct. / ion channel binding; IEA:Ensembl. / protein C-terminus binding; IEA:Ensembl. / protein domain specific binding; IEA:InterPro. / protein N-terminus binding; IPI:UniProtKB.	cytoplasm; IDA:BHF-UCL. / cytosol; TAS:Reactome. / extracellular exosome; HDA:UniProtKB. / focal adhesion; HDA:UniProtKB. / membrane; HDA:UniProtKB. / mitochondrion; IEA:GOC. / protein-containing complex; IDA:MGI. / synapse; IEA:Ensembl.	5 out of 5	#N/A	Evidence at protein level	reviewed
P28331	P28331	NDUFS1	1390	590	248	#N/A	580	1	1	1	#N/A	1	120	337	718	0	300	0	0	1.05	0	0	3	7	14	0	8	3	8	18	0	8	NADH-ubiquinone oxidoreductase 75 kDa subunit, mitochondrial	#N/A	CI-75Kd, CI-75k, MC1DN5, PRO1304 // NADH-ubiquinone oxidoreductase 75 kDa subunit, mitochondrial, NADH dehydrogenase (ubiquinone) Fe-S protein 1, 75kDa (NADH-coenzyme Q reductase), complex I 75kDa subunit, complex I, mitochondrial respiratory chain, 75-kD subunit, mitochondrial NADH-ubiquinone oxidoreductase 75 kDa subunit // NADH:ubiquinone oxidoreductase core subunit S1	http://www.genenames.org/data/hgnc_data.php?hgnc_id=7707	HGNC:7707	727	79468	2Fe-2S_ferredoxin-like_sf; 2Fe-2S_ferredoxin-type; Mopterin_OxRdtase; Mopterin_OxRdtase_4Fe-4S_dom; NADH_UbQ_OxRdtase_75kDa_su_CS; NADH_UbQ_OxRdtase_Gsu; NADH_UbQ_OxRdtase_Gsu_4Fe4S-bd; NuoG_C	http://www.ncbi.nlm.nih.gov/homologene/?term=3670	hsa: NDUFS1 dme: ND75	apoptotic mitochondrial changes; IDA:UniProtKB. / ATP metabolic process; IMP:UniProtKB. / cellular respiration; IMP:UniProtKB. / mitochondrial electron transport, NADH to ubiquinone; NAS:UniProtKB. / mitochondrial respiratory chain complex I assembly; TAS:Reactome. / reactive oxygen species metabolic process; IMP:UniProtKB. / regulation of mitochondrial membrane potential; IMP:UniProtKB.	2 iron, 2 sulfur cluster binding; IEA:UniProtKB-KW. / 4 iron, 4 sulfur cluster binding; IBA:GO_Central. / electron transfer activity; NAS:UniProtKB. / metal ion binding; IEA:UniProtKB-KW. / NADH dehydrogenase (ubiquinone) activity; NAS:UniProtKB.	mitochondrial intermembrane space; IDA:UniProtKB. / mitochondrial matrix; TAS:Reactome. / mitochondrial respiratory chain complex I; IDA:UniProtKB. / mitochondrion; IDA:HPA. / myelin sheath; IEA:Ensembl. / plasma membrane respiratory chain complex I; IBA:GO_Central.	5 out of 5	#N/A	Evidence at protein level	reviewed
P28482	P28482	MAPK1	1585	1990	386	#N/A	#N/A	1	1	1	#N/A	#N/A	97	55	545	0	0	0.16	0	2.39	0	0	2	1	13	0	0	2	1	16	0	0	Mitogen-activated protein kinase 1	ERK2, PRKM1, PRKM2	ERK, ERK-2, ERK2, ERT1, MAPK2, P42MAPK, PRKM1, PRKM2, p38, p40, p41, p41mapk, p42-MAPK // mitogen-activated protein kinase 1, MAP kinase 1, MAP kinase 2, MAP kinase isoform p42, MAPK 2, extracellular signal-regulated kinase 2, mitogen-activated protein kinase 2, protein tyrosine kinase ERK2 // mitogen-activated protein kinase 1	http://www.genenames.org/data/hgnc_data.php?hgnc_id=6871	HGNC:6871	360	41390	Kinase-like_dom_sf; MAP_kinase_CS; MAPK_ERK1/2; Prot_kinase_dom; Protein_kinase_ATP_BS; Ser/Thr_kinase_AS	http://www.ncbi.nlm.nih.gov/homologene/?term=37670	hsa: MAPK1 sce: KSS1 dme: rl	activation of MAPK activity; TAS:Reactome. / apoptotic process; TAS:ProtInc. / axon guidance; TAS:Reactome. / B cell receptor signaling pathway; IEA:Ensembl. / Bergmann glial cell differentiation; IEA:Ensembl. / cardiac neural crest cell development involved in heart development; IEA:Ensembl. / caveolin-mediated endocytosis; TAS:UniProtKB. / cell cycle; IEA:UniProtKB-KW. / cellular response to am…	ATP binding; IEA:UniProtKB-KW. / DNA binding; IEA:UniProtKB-KW. / identical protein binding; IPI:IntAct. / kinase activity; TAS:Reactome. / MAP kinase activity; IBA:GO_Central. / MAP kinase kinase activity; IEA:Ensembl. / mitogen-activated protein kinase kinase kinase binding; IEA:Ensembl. / phosphatase binding; IPI:UniProtKB. / phosphotyrosine residue binding; IEA:Ensembl. / protein serine/threo…	axon; IEA:Ensembl. / azurophil granule lumen; TAS:Reactome. / caveola; ISS:UniProtKB. / cytoplasm; IDA:UniProtKB. / cytoskeleton; TAS:UniProtKB. / cytosol; TAS:UniProtKB. / dendrite cytoplasm; IEA:Ensembl. / early endosome; TAS:UniProtKB. / extracellular region; TAS:Reactome. / ficolin-1-rich granule lumen; TAS:Reactome. / focal adhesion; TAS:UniProtKB. / Golgi apparatus; TAS:UniProtKB. / late en…	5 out of 5	#N/A	Evidence at protein level	reviewed
P28838	P28838-2	LAP3	1414	624	231	1217	648	1	1	1	1	1	117	317	746	71	264	0	0	2.75	0	0	3	7	15	2	6	6	12	26	2	12	Cytosol aminopeptidase	LAPEP, PEPS	HEL-S-106, LAP, LAPEP, PEPS // cytosol aminopeptidase, LAP-3, epididymis secretory protein Li 106, leucyl aminopeptidase, peptidase S, proline aminopeptidase, prolyl aminopeptidase // leucine aminopeptidase 3	http://www.genenames.org/data/hgnc_data.php?hgnc_id=18449	HGNC:18449	519	56166	Leucine_aapep/pepB; Peptidase_M17_C; Peptidase_M17_leu_NH2_pept; Peptidase_M17_N	http://www.ncbi.nlm.nih.gov/homologene/?term=41072	hsa: LAP3	proteolysis; NAS:UniProtKB.	aminopeptidase activity; NAS:UniProtKB. / manganese ion binding; IEA:InterPro. / metalloexopeptidase activity; NAS:UniProtKB.	cytosol; IDA:HPA. / extracellular exosome; HDA:UniProtKB. / focal adhesion; HDA:UniProtKB. / midbody; IDA:HPA. / nucleoplasm; IDA:HPA. / nucleus; HDA:UniProtKB. / trans-Golgi network; IEA:Ensembl.	5 out of 5	#N/A	Evidence at protein level	reviewed
P30041	P30041	PRDX6	212	326	201	218	152	1	1	1	1	1	730	522	834	486	777	14.65	7.38	24.81	6.39	19.1	16	12	17	13	17	31	21	35	18	32	Peroxiredoxin-6	AOP2, KIAA0106	1-Cys, AOP2, HEL-S-128m, NSGPx, PRX, aiPLA2, p29 // peroxiredoxin-6, 1-Cys PRX, 1-Cys peroxiredoxin, 24 kDa protein, acidic calcium-independent phospholipase A2, antioxidant protein 2, epididymis secretory sperm binding protein Li 128m, liver 2D page spot 40, non-selenium glutathione peroxidase, red blood cells page spot 12 // peroxiredoxin 6	http://www.genenames.org/data/hgnc_data.php?hgnc_id=16753	HGNC:16753	224	25035	AhpC/TSA; Peroxiredoxin_AhpC-typ; Peroxiredoxin_C; Thioredoxin-like_sf; Thioredoxin_domain	http://www.ncbi.nlm.nih.gov/homologene/?term=3606	hsa: PRDX6 sce: PRX1 dme: Prx6005	cell redox homeostasis; IEA:InterPro. / cellular oxidant detoxification; IMP:CAFA. / cellular response to oxidative stress; IBA:GO_Central. / glycerophospholipid catabolic process; IMP:CAFA. / hydrogen peroxide catabolic process; IBA:GO_Central. / neutrophil degranulation; TAS:Reactome. / positive regulation of mRNA splicing, via spliceosome; IGI:UniProtKB. / response to oxidative stress; IMP:CAF…	cadherin binding; HDA:BHF-UCL. / calcium-independent phospholipase A2 activity; IMP:CAFA. / glutathione peroxidase activity; IMP:CAFA. / peroxidase activity; IBA:GO_Central. / peroxiredoxin activity; IEA:UniProtKB-EC. / phospholipase A2 activity (consuming 1,2-dipalmitoylphosphatidylcholine); IEA:UniProtKB-EC. / phospholipase A2 activity consuming 1,2-dioleoylphosphatidylethanolamine); IEA:UniPro…	azurophil granule lumen; TAS:Reactome. / cytoplasm; IDA:UniProtKB. / cytosol; IBA:GO_Central. / extracellular exosome; HDA:UniProtKB. / extracellular region; TAS:Reactome. / extracellular space; HDA:UniProtKB. / membrane; HDA:UniProtKB. / nucleus; IDA:UniProtKB. / perinuclear region of cytoplasm; IDA:UniProtKB.	5 out of 5	#N/A	Evidence at protein level	reviewed
P30044	P30044	PRDX5	1325	769	949	732	539	1	1	1	1	1	131	258	248	158	322	1.01	1.66	2.52	0.75	1.32	4	6	7	4	7	5	7	10	4	8	Peroxiredoxin-5, mitochondrial	ACR1	ACR1, AOEB166, B166, HEL-S-55, PLP, PMP20, PRDX6, PRXV, SBBI10, prx-V // peroxiredoxin-5, mitochondrial, Alu co-repressor 1, TPx type VI, antioxidant enzyme B166, epididymis secretory protein Li 55, liver tissue 2D-page spot 71B, peroxiredoxin V, peroxisomal antioxidant enzyme, thioredoxin peroxidase PMP20, thioredoxin reductase // peroxiredoxin 5	http://www.genenames.org/data/hgnc_data.php?hgnc_id=9355	HGNC:9355	214	22086	PRX5-like; Redoxin; Thioredoxin-like_sf; Thioredoxin_domain	http://www.ncbi.nlm.nih.gov/homologene/?term=8076	hsa: PRDX5 dme: Prx5	cell redox homeostasis; IBA:GO_Central. / cellular response to oxidative stress; IBA:GO_Central. / cellular response to reactive oxygen species; IMP:UniProtKB. / hydrogen peroxide catabolic process; IDA:UniProtKB. / inflammatory response; TAS:UniProtKB. / NADPH oxidation; IDA:UniProtKB. / negative regulation of apoptotic process; IMP:UniProtKB. / negative regulation of oxidoreductase activity; ID…	antioxidant activity; IDA:UniProtKB. / cysteine-type endopeptidase inhibitor activity involved in apoptotic process; IMP:UniProtKB. / peroxidase activity; IDA:UniProtKB. / peroxiredoxin activity; IDA:UniProtKB. / peroxynitrite reductase activity; IDA:UniProtKB. / protein dimerization activity; IDA:UniProtKB. / RNA polymerase III regulatory region DNA binding; IDA:UniProtKB. / signaling receptor b…	cytoplasm; IDA:UniProtKB. / cytoplasmic vesicle; IDA:UniProtKB. / cytosol; IDA:UniProtKB. / extracellular exosome; HDA:UniProtKB. / extracellular space; HDA:UniProtKB. / intracellular membrane-bounded organelle; IDA:UniProtKB. / mitochondrial matrix; TAS:Reactome. / mitochondrion; IDA:UniProtKB. / nucleus; IDA:UniProtKB. / perinuclear region of cytoplasm; IDA:UniProtKB. / peroxisomal matrix; IDA:…	5 out of 5	#N/A	Evidence at protein level	reviewed
P30084	P30084	ECHS1	1059	321	476	495	722	1	1	1	1	1	180	530	469	246	231	0.64	3.01	3.01	0.81	1.21	4	10	9	6	5	6	16	19	8	8	Enoyl-CoA hydratase, mitochondrial	#N/A	ECHS1D, SCEH // enoyl-CoA hydratase, mitochondrial, enoyl Coenzyme A hydratase, short chain, 1, mitochondrial, enoyl-CoA hydratase, short chain, 1, mitochondrial, epididymis secretory sperm binding protein, short chain enoyl-CoA hydratase // enoyl-CoA hydratase, short chain 1	http://www.genenames.org/data/hgnc_data.php?hgnc_id=3151	HGNC:3151	290	31387	ClpP/crotonase-like_dom_sf; Enoyl-CoA_hyd/isom_CS; Enoyl-CoA_hydra/iso; Enoyl-CoA_hydra_C	http://www.ncbi.nlm.nih.gov/homologene/?term=3018	hsa: ECHS1 dme: CG6543	fatty acid beta-oxidation; IDA:UniProtKB.	enoyl-CoA hydratase activity; IDA:UniProtKB.	mitochondrial matrix; TAS:Reactome. / mitochondrion; IDA:HPA.	5 out of 5	#N/A	Evidence at protein level	reviewed
P30153	P30153	PPP2R1A	359	351	170	341	156	1	1	1	1	1	521	496	907	348	761	0	0.97	3.5	0	1.91	8	9	17	7	13	20	19	42	12	26	Serine/threonine-protein phosphatase 2A 65 kDa regulatory subunit A alpha isoform	#N/A	MRD36, PP2A-Aalpha, PP2AA, PP2AAALPHA, PR65A // serine/threonine-protein phosphatase 2A 65 kDa regulatory subunit A alpha isoform, PP2A subunit A isoform PR65-alpha, PP2A subunit A isoform R1-alpha, medium tumor antigen-associated 61 KDA protein, protein phosphatase 2 (formerly 2A), regulatory subunit A (PR 65), alpha isoform, protein phosphatase 2, regulatory subunit A, alpha, protein phosphatas…	http://www.genenames.org/data/hgnc_data.php?hgnc_id=9302	HGNC:9302	589	65309	ARM-like; ARM-type_fold; HEAT; HEAT_type_2; PP2A_A_meta	http://www.ncbi.nlm.nih.gov/homologene/?term=68559	hsa: PPP2R1A sce: TPD3 dme: Pp2A-29B	apoptotic process; TAS:UniProtKB. / ceramide metabolic process; NAS:UniProtKB. / chromosome segregation; IDA:UniProtKB. / ciliary basal body-plasma membrane docking; TAS:Reactome. / female meiotic nuclear division; IEA:Ensembl. / G2/M transition of mitotic cell cycle; TAS:Reactome. / inactivation of MAPK activity; NAS:UniProtKB. / meiotic sister chromatid cohesion, centromeric; IEA:Ensembl. / mei…	protein antigen binding; IPI:UniProtKB. / protein heterodimerization activity; IPI:UniProtKB. / protein phosphatase regulator activity; IBA:GO_Central. / protein serine/threonine phosphatase activity; IEA:Ensembl.	chromosome, centromeric region; IDA:UniProtKB. / cytoplasm; IBA:GO_Central. / cytosol; TAS:UniProtKB. / dendrite; IEA:UniProtKB-SubCell. / extracellular exosome; HDA:UniProtKB. / glutamatergic synapse; IEA:Ensembl. / lateral plasma membrane; IEA:UniProtKB-SubCell. / membrane; NAS:UniProtKB. / microtubule cytoskeleton; NAS:UniProtKB. / mitochondrion; NAS:UniProtKB. / nucleus; NAS:UniProtKB. / prot…	5 out of 5	#N/A	Evidence at protein level	reviewed
[truncated: 115 more rows]
